# Supplementary material for: Association of peripheral blood DNA methylation level with Alzheimer’s disease progression
Source: Clin Epigenetics. 2021 Oct 15;13:191. doi: 10.1186/s13148-021-01179-2 (PMC8518178; doi:10.1186/s13148-021-01179-2)
Supplement: Supplementary file 2 — Additional file 2: Supplemental Tables. [file 13148_2021_1179_MOESM2_ESM.xlsx]

## Sheet: Table S1
Table S1 A list of DMPs with bacon-corrected p-value less than 1x10-5
Name	chr	pos	UCSC_RefGene_Name	GencodeCompV12_NAME	mPACCtrailsB						mPACCdigit						NL.CvsNC						CDRSB						MCI.CvsNC
							Before Bacon correction		After Bacon correction				Before Bacon correction		After Bacon correction				Before Bacon correction		After Bacon correction				Before Bacon correction		After Bacon correction				Before Bacon correction		After Bacon correction
Name	chr	pos	UCSC_RefGene_Name		beta	AveM-value	P.Value	adj.P.Val	P.Value	adj.P.Val	beta	AveM-value	P.Value	adj.P.Val	P.Value	adj.P.Val	beta	AveM-value	P.Value	adj.P.Val	P.Value	adj.P.Val	beta	AveM-value	P.Value	adj.P.Val	P.Value	adj.P.Val	beta	AveM-value	P.Value	adj.P.Val	P.Value	adj.P.Val	Name	chr	pos	strand	AddressA	AddressB	ProbeSeqA	ProbeSeqB	Type	NextBase	Color	Probe_rs	Probe_maf	CpG_rs	CpG_maf
cg00386386	chr9	136216149	MED22;MED22;SNORD24;RPL7A;SNORD36B;SNORD36A	MED22;MED22;MED22;MED22;MED22;MED22;RPL7A;SNORD24;RPL7A;RPL7A;RPL7A;SNORD36B;RPL7A;RPL7A;SNORD36A	-1.02533	1.96798	4.52365e-08	0.0268634	5.83754e-08	0.0381089	-0.974927	1.96798	4.11879e-09	0.00355748	6.49718e-09	0.00561174	0.0668855	1.97553	0.118953	0.986641	0.112425	0.967326	-0.107413	1.9776	0.501176	1	0.457082	0.99739	-0.00684635	1.97553	0.838761	0.998123	0.817106	0.99653	cg00386386	chr9	136216149	-	15783106		TAACCTTAAATTCAACTTAACCATCTAAAAACAAATACAATAACAATATC		II
cg18555909	chr1	14026587	PRDM2	PRDM2;PRDM2	-0.42286	-3.5786	7.11515e-06	0.142166	1.07706e-05	0.219842	-0.452176	-3.5786	3.72641e-08	0.0134718	6.48529e-08	0.0236233	0.028533	-3.5812	0.172125	0.986641	0.163946	0.971098	-0.0745836	-3.58246	0.37715	1	0.331484	0.994201	0.00849514	-3.5812	0.604317	0.994069	0.620521	0.991091	cg18555909	chr1	14026587	-	8766349	73686528	AATCCACAATAACCTACAAAAAACAACTAAATAATAACCATTAAACAACA	AATCCGCGATAACCTACGAAAAACGACTAAATAATAACCATTAAACGACG	I	A	Red
cg11396382	chr5	156485931	HAVCR1;HAVCR1;HAVCR1;HAVCR1;HAVCR1	HAVCR1;HAVCR1;HAVCR1;HAVCR1;HAVCR1;HAVCR1	-0.977734	0.369905	6.44981e-07	0.0928469	9.32395e-07	0.134221	-0.913888	0.369905	4.67923e-08	0.0134718	8.20521e-08	0.0236233	0.0499705	0.33255	0.196604	0.986844	0.187773	0.972127	0.19237	0.311829	0.161966	1	0.13528	0.976881	0.00481078	0.33255	0.874056	0.998369	0.894157	0.998058	cg11396382	chr5	156485931	+	28635232		AAACTCTCAAAATTACCCAACATTATAAATAACAAAACCTAAATCTAAAC		II
cg22765626	chr19	15488902	AKAP8	AKAP8	1.44591	0.546838	5.90899e-06	0.142166	9.45083e-06	0.219842	1.40627	0.546838	1.16557e-07	0.0210672	2.5499e-07	0.0466906	-0.108838	0.575678	0.106911	0.986641	0.108366	0.966907	0.0925417	0.611122	0.723572	1	0.715828	0.998154	-0.0101432	0.575678	0.847895	0.998123	0.826244	0.99655	cg22765626	chr19	15488902	+	75648147		CCCTTATCTCTAAATAACATTCCRAACAACAAAATTTACTAAATACTTAC		II
cg13749508	chrX	47485820	CFP;CFP	CFP;CFP;CFP	0.924801	1.83856	5.23267e-07	0.0928469	8.07538e-07	0.134221	0.866581	1.83856	1.21956e-07	0.0210672	2.70288e-07	0.0466906	-0.0903687	1.85256	0.0160626	0.968398	0.015951	0.920437	-0.295045	1.88033	0.0509403	1	0.0331737	0.920007	-0.0112033	1.85256	0.702789	0.996843	0.681429	0.993657	cg13749508	chrX	47485820	+	94769268		RAAACATAAAATCCATCAACTATCAAAAAATCCCRAACCAACAATCACRC		II
cg00379151	chrX	115362008			1.55127	1.32934	5.43494e-07	0.0928469	8.30218e-07	0.134221	1.34939	1.32934	4.76357e-07	0.0571124	1.05867e-06	0.127315	-0.146396	1.36957	0.0198417	0.977623	0.0197616	0.931989	0.692577	1.39401	0.00222813	1	0.000946518	0.647612	0.0925268	1.36957	0.0610141	0.989336	0.0625765	0.96476	cg00379151	chrX	115362008	+	3778504		TTTTATCTCTTCTTAATACCAAATCACTCTACTAATATCTAATTCTCAAC		II			rs5952115	0.006669
cg03071124	chr7	157447178	PTPRN2;PTPRN2;PTPRN2		0.701801	3.00698	6.22041e-08	0.0268634	8.82438e-08	0.0381089	0.599771	3.00698	4.73874e-07	0.0571124	1.06413e-06	0.127315	-0.0698838	3.01737	0.0161055	0.968398	0.0159942	0.920437	0.0704987	3.02085	0.521839	1	0.500503	0.997922	-0.0204094	3.01737	0.368312	0.990627	0.351208	0.981806	cg03071124	chr7	157447178	-	21633942		ATCCAATTTCCCTAAATTTACAATCTATACRCACAAAATCTAAATCAACC		II
cg12408189	chr10	30722286	MAP3K8	MAP3K8;MAP3K8;MAP3K8;MAP3K8;MAP3K8	0.513126	-3.49329	5.79847e-06	0.142166	9.3503e-06	0.219842	0.493528	-3.49329	5.40576e-07	0.0571124	1.21436e-06	0.127315	-0.0446381	-3.47056	0.0765644	0.985488	0.0774201	0.960754	-0.107249	-3.45996	0.310421	1	0.265725	0.991667	-0.054772	-3.47056	0.00571569	0.989336	0.00482844	0.91964	cg12408189	chr10	30722286	+	29719552	80799371	AAACCCAAAACCTAATTATTAAACACTCAACTAAAAACCTATACACTCCA	AAACCCGAAACCTAATTATTAAACGCTCGACTAAAAACCTATACACTCCG	I	C	Grn
cg26904140	chr19	2703086	GNG7	GNG7	1.32514	0.531085	3.05207e-06	0.138743	4.86281e-06	0.219842	1.28426	0.531085	5.95115e-07	0.0571124	1.32663e-06	0.127315	-0.0980685	0.523631	0.0740949	0.985393	0.0749003	0.960216	0.270015	0.526261	0.19482	1	0.166647	0.983324	0.117696	0.523631	0.00641831	0.989336	0.00639852	0.930904	cg26904140	chr19	2703086	-	3675872		TAATCATAACTACTACACCRCTTTCTTAAAAACTTTATAAACTCCCTCTC		II
cg23172892	chr6	49604442	RHAG	RHAG	-0.630269	2.2541	4.81559e-06	0.142166	7.26107e-06	0.219842	-0.624675	2.2541	1.16721e-06	0.0836043	2.16389e-06	0.167349	0.0806181	2.27697	0.00533945	0.944459	0.00466066	0.867523	-0.129831	2.29066	0.260029	1	0.217161	0.98847	-0.0206535	2.27697	0.361479	0.990627	0.344527	0.981564	cg23172892	chr6	49604442	-	94689396		CCATATCTATTAACTTAATAATATTAAACTACTCRAAAACAATCTAATCC		II
cg24391460	chr7	79084166	MAGI2	MAGI2;MAGI2;MAGI2;MAGI2-AS3;MAGI2-AS3;MAGI2-AS3;MAGI2-AS3;MAGI2-AS3;MAGI2-AS3;MAGI2-AS3;MAGI2-AS3;MAGI2-AS3;MAGI2-AS3	0.980244	-0.193856	7.52501e-07	0.0928498	1.17306e-06	0.144742	0.872229	-0.193856	1.00514e-06	0.0813091	2.25708e-06	0.167349	-0.00114094	-0.1887	0.977364	0.999913	0.991345	0.999997	-0.182721	-0.184196	0.214875	1	0.174635	0.984253	-0.0337171	-0.1887	0.285353	0.989336	0.27033	0.978338	cg24391460	chr7	79084166	-	65667286	9718551	AAAAACTCCCAAAAATAAAAATAATACATTCAAAACTAAAACTCAACTCA	AAAAACTCCCGAAAATAAAAATAATACATTCGAAACTAAAACTCAACTCG	I	C	Grn	rs114359711	0.016073
cg22857324	chr14	93689993	UBR7;UBR7	UBR7	0.752707	3.53702	7.90663e-06	0.142166	1.27729e-05	0.220643	0.745046	3.53702	1.03552e-06	0.0813091	2.32505e-06	0.167349	-0.0636868	3.56179	0.0878488	0.986062	0.0889257	0.963043	-0.110282	3.57695	0.438749	1	0.393387	0.99622	-0.0732195	3.56179	0.0125107	0.989336	0.0108477	0.940411	cg22857324	chr14	93689993	-	85699835	81715346	TAAAAAAACATATTAAACCTCTTAATAATAAAACATAACTTAAACTAACA	TAAAAAAACGTATTAAACCTCTTAATAATAAAACGTAACTTAAACTAACG	I	A	Red	rs28374216	0.039823
cg20486607	chr6	105612575	BVES-AS1;POPDC3;POPDC3	POPDC3;POPDC3;POPDC3	0.536411	3.09156	2.94327e-06	0.138743	4.71311e-06	0.219842	0.478405	3.09156	1.25835e-06	0.0836043	2.8228e-06	0.187546	-0.0586922	3.09079	0.0250864	0.982213	0.0250683	0.940527	0.177507	3.08963	0.0786791	1	0.0595403	0.949728	0.0536359	3.09079	0.00916679	0.989336	0.00919519	0.936802	cg20486607	chr6	105612575	-	50600554		TCAACCAACTATCTACCTTAAAAACCTATAAACCTAAAATCATATTTTAC		II
cg12849415	chr3	142374683	PLS1;PLS1;PLS1	PLS1-AS1;PLS1;PLS1;PLS1;PLS1;PLS1;PLS1;PLS1;PLS1;PLS1;PLS1	-0.475098	3.11884	1.13197e-05	0.166127	1.71851e-05	0.255915	-0.455288	3.11884	2.19842e-06	0.127335	4.07564e-06	0.236062	0.0524188	3.14385	0.0331362	0.984859	0.0304112	0.94712	0.00606676	3.15336	0.95067	1	0.960822	0.99972	0.0337089	3.14385	0.080629	0.989336	0.0828487	0.966733	cg12849415	chr3	142374683	+	98794201		TCAAACACATAAAATAATTTCCCACATACTTAAACAATCCTAAAAACCTC		II
cg01112258	chr5	2916720			-0.838185	0.780846	6.12779e-06	0.142166	9.26356e-06	0.219842	-0.793582	0.780846	2.2114e-06	0.127335	4.09963e-06	0.236062	0.0784527	0.79117	0.0474131	0.984859	0.043893	0.954244	0.128068	0.798987	0.38503	1	0.357468	0.995042	0.0570886	0.79117	0.0657064	0.989336	0.0674285	0.965484	cg01112258	chr5	2916720	+	9602457		CATCTTACTCTAAAACTACAATTACTACACAAATAAAATATTTCAAACAC		II			rs78119752	0.020851
cg27381584	chr17	80407749	C17orf62;C17orf62;C17orf62	C17orf62;C17orf62;C17orf62	1.13239	-1.78387	8.97021e-05	0.295986	0.000142183	0.460548	1.18504	-1.78387	2.74732e-06	0.140463	6.08075e-06	0.275265	-0.0254984	-1.78818	0.682895	0.997412	0.694219	0.995534	0.0267647	-1.78297	0.907896	1	0.914627	0.999366	0.00503468	-1.78818	0.918135	0.998962	0.938654	0.99895	cg27381584	chr17	80407749	+	83624179		CTAAAACCAATATTAAAAACRTACRATAAAATAACAAAACTACTACRCCC		II
cg07812953	chr11	32130759			0.518896	2.14932	0.000135356	0.330252	0.000213677	0.511237	0.56757	2.14932	2.78798e-06	0.140463	6.20906e-06	0.275265	-0.0418624	2.14068	0.123455	0.986641	0.125252	0.968837	0.11986	2.13764	0.243432	1	0.214133	0.988419	0.0211595	2.14068	0.320256	0.990078	0.329904	0.981352	cg07812953	chr11	32130759	-	56735183		ACAAACAACATAATAAATAAACCCACCTCTAATCCCAAAAAATAACCAAC		II
cg03745912	chr10	120924721	SFXN4	SFXN4;SFXN4;SFXN4;SFXN4;SFXN4;SFXN4;SFXN4	-0.637157	-3.07523	2.18132e-06	0.126737	3.2492e-06	0.202285	-0.544422	-3.07523	3.36404e-06	0.140463	6.22426e-06	0.275265	0.0511233	-3.08502	0.0501384	0.984859	0.0464774	0.955333	-0.076785	-3.0894	0.471309	1	0.426499	0.997046	-0.00293316	-3.08502	0.885816	0.998464	0.86422	0.997616	cg03745912	chr10	120924721	-	89604332		TCCCAAAACCTCRAAAATCTCACCRAAAATAACTAAACTTACCAAAATAC		II
cg10227420	chr11	101980494	YAP1;YAP1;YAP1;YAP1;YAP1;YAP1;YAP1;YAP1	RP11-732A21.2;YAP1;YAP1;YAP1	-0.853743	-1.24336	8.483e-05	0.292145	0.000127605	0.447066	-0.847684	-1.24336	3.55898e-06	0.140463	6.58245e-06	0.275265	0.0579629	-1.26706	0.160176	0.986641	0.152338	0.971098	0.326347	-1.27781	0.0378751	1	0.0257473	0.907151	0.0315048	-1.26706	0.329883	0.990088	0.339795	0.981496	cg10227420	chr11	101980494	-	28683138		AAATTACACTAAATTACAAACCTAATCTCAAAACTTCAATTACAATAACC		II
cg07288587	chr15	64648415	CSNK1G1;CSNK1G1	CSNK1G1;CSNK1G1;CTD-2116N17.1;CTD-2116N17.1;CSNK1G1;CSNK1G1;CTD-2116N17.1	-0.522954	-3.02611	5.8474e-06	0.142166	8.83561e-06	0.219842	-0.471603	-3.02611	3.59471e-06	0.140463	6.64806e-06	0.275265	0.0595116	-3.02291	0.0191806	0.976348	0.0173595	0.925915	0.0714523	-3.02022	0.434109	1	0.408386	0.996579	0.0310219	-3.02291	0.119172	0.989336	0.122678	0.97027	cg07288587	chr15	64648415	+	32614831		TAATAATATCAATTTAACRCTACCTACCCAAAATTTATCCTATTAAACCC		II
cg05429195	chr9	117349987	ATP6V1G1	ATP6V1G1;ATP6V1G1	-0.458273	-3.41555	2.65076e-05	0.224462	4.02587e-05	0.344226	-0.447128	-3.41555	3.64305e-06	0.140463	6.73683e-06	0.275265	0.0756418	-3.41921	0.000486724	0.825917	0.000391235	0.708237	-0.0135287	-3.41869	0.878694	1	0.855335	0.998673	0.00123785	-3.41921	0.941692	0.999289	0.962409	0.999342	cg05429195	chr9	117349987	-	87757177	90610111	CTACCAAATCACAAAAATTCAAAAACAATCAACTAATACTACACTATACA	CTACCGAATCACAAAAATTCAAAAACGATCAACTAATACTACGCTATACG	I	A	Red
cg17089680	chr12	124429077	CCDC92;CCDC92;CCDC92;CCDC92;CCDC92;CCDC92	CCDC92;CCDC92;CCDC92;CCDC92;CCDC92;CCDC92;CCDC92;CCDC92;CCDC92;CCDC92	-0.622034	1.69319	8.02644e-06	0.142166	1.21615e-05	0.219842	-0.588544	1.69319	3.90896e-06	0.140463	7.22473e-06	0.275265	0.0668769	1.71146	0.0500139	0.984859	0.0463592	0.955333	0.107482	1.72178	0.408239	1	0.381484	0.995862	0.0199478	1.71146	0.455087	0.991564	0.46816	0.986006	cg17089680	chr12	124429077	+	98725965		TAATATCRTCTAAAACAATAACAACCTAAATATATCAATATCTCCAAAAC		II
cg08466968	chr8	117950395	C8orf85	C8orf85;C8orf85	-0.9343	-1.78443	1.58019e-06	0.113737	2.33832e-06	0.168304	-0.769292	-1.78443	3.9664e-06	0.140463	7.33006e-06	0.275265	0.0597121	-1.77636	0.122734	0.986641	0.116077	0.967572	-0.0957227	-1.77198	0.51573	1	0.472052	0.997456	0.00428043	-1.77636	0.8876	0.998509	0.907837	0.998379	cg08466968	chr8	117950395	-	99771390		AACRAAACAATTACAACATCCCACTTAACAAAAATCCTTAAATTACCTCC		II
cg08170799	chr1	77139618			-0.566498	2.56487	3.55536e-05	0.237515	5.39257e-05	0.373579	-0.555623	2.56487	4.27572e-06	0.140463	7.89681e-06	0.28219	0.034799	2.57999	0.185327	0.986844	0.176789	0.971777	-0.00944445	2.58353	0.922074	1	0.901964	0.999163	-0.00495839	2.57999	0.810052	0.998081	0.7884	0.996519	cg08170799	chr1	77139618	-	66715172		TCTATAATAAAACTTTCTAAAAATCCACCCTCTAAAACTTCCATAAATCC		II
cg02058715	chr1	228651908			-0.809197	-2.70517	4.81174e-06	0.142166	7.25519e-06	0.219842	-0.729916	-2.70517	4.55351e-06	0.140463	8.40518e-06	0.28219	0.107367	-2.67148	0.00714383	0.95153	0.00629014	0.884167	0.404717	-2.65278	0.010274	1	0.0056817	0.78976	0.0369988	-2.67148	0.23555	0.989336	0.242754	0.977617	cg02058715	chr1	228651908	+	67766577		TCCRAAAACACTAAAACTATCACCAAATACACCAACTCCAAATAAAATAC		II
cg02687169	chr19	39653465	PAK4;PAK4;PAK4;PAK4;PAK4	PAK4;PAK4;PAK4	0.625926	2.70052	4.10484e-06	0.142166	6.59916e-06	0.219842	0.55386	2.70052	3.83137e-06	0.140463	8.49461e-06	0.28219	-0.0573318	2.71275	0.0455301	0.984859	0.0458174	0.955333	-0.0139364	2.7203	0.898782	1	0.876915	0.998709	-0.00903103	2.71275	0.68757	0.996556	0.666288	0.993173	cg02687169	chr19	39653465	-	73696846		CCCAACAAAATCAACCCTTAATAAACATAAACRAATACRTAAATCRATAC		II
cg13973781	chr7	150766306	SLC4A2;SLC4A2;SLC4A2;SLC4A2	SLC4A2;SLC4A2;SLC4A2	0.377996	2.92983	4.09495e-05	0.243589	6.58376e-05	0.380106	0.388104	2.92983	4.18805e-06	0.140463	9.27227e-06	0.286458	-0.0396774	2.93501	0.0394508	0.984859	0.0396384	0.953013	0.0408746	2.93889	0.569252	1	0.55075	0.997925	-0.0175539	2.93501	0.244365	0.989336	0.230579	0.977508	cg13973781	chr7	150766306	-	10747968		ACCTAAAAACCRACTTTTAAAATTATTTCCCAACTAAAAATCCATAAACC		II
cg09260158	chr1	42921899	PPCS;ZMYND12;ZMYND12;PPCS;ZMYND12;ZMYND12	ZMYND12;PPCS;PPCS;PPCS;PPCS;PPCS;PPCS;PPCS;PPCS;ZMYND12;ZMYND12;PPCS;PPCS;ZMYND12	-0.604802	-3.89155	1.28318e-05	0.167925	1.94897e-05	0.261029	-0.560126	-3.89155	5.24138e-06	0.146631	9.66168e-06	0.286458	0.0478859	-3.89138	0.0999252	0.986641	0.0940872	0.965119	0.109286	-3.89046	0.32961	1	0.300645	0.992637	0.0183054	-3.89138	0.422419	0.991564	0.434715	0.985476	cg09260158	chr1	42921899	+	30807944		CCTTACCRACCACTATACRAACCTTTCTAAACTTAAACTCCTTAAAAATC		II
cg06638748	chr12	4647560	C12orf4;RAD51AP1;RAD51AP1	C12orf4;C12orf4;C12orf4;C12orf4;RAD51AP1;RAD51AP1;RAD51AP1;RAD51AP1;RAD51AP1;RAD51AP1;RAD51AP1;C12orf4;C12orf4	-0.702171	-3.26872	1.08386e-06	0.0988519	1.58961e-06	0.152553	-0.622389	-3.26872	5.25237e-06	0.146631	9.68173e-06	0.286458	0.0631882	-3.26279	0.034234	0.984859	0.031444	0.948277	0.102743	-3.2574	0.376317	1	0.348484	0.994784	0.0288543	-3.26279	0.216939	0.989336	0.223577	0.977508	cg06638748	chr12	4647560	-	29753213		AAAACTAATCCCTCTATAACRATTATCAATCTAAAAAAACATCCTCACTC		II
cg12325605	chr3	56810151	ARHGEF3;ARHGEF3;ARHGEF3	ARHGEF3;ARHGEF3;ARHGEF3;ARHGEF3;ARHGEF3;ARHGEF3;ARHGEF3	0.590563	0.925849	1.00646e-05	0.157464	1.62721e-05	0.25459	0.553583	0.925849	4.49939e-06	0.140463	9.94971e-06	0.286458	-0.0725799	0.913132	0.00766088	0.95153	0.00751509	0.890712	-0.0138089	0.904234	0.89199	1	0.869616	0.998673	-0.0190745	0.913132	0.370428	0.990627	0.353278	0.982052	cg12325605	chr3	56810151	+	33724990		AACCTTAAAAAAAATAACACAACAAATAAAACACAACTAAATCATCCCCC		II
cg25506747	chr3	157813810	SHOX2;SHOX2;SHOX2	SHOX2	-1.07607	-1.51035	4.6356e-07	0.0928469	6.63142e-07	0.134221	-0.903316	-1.51035	6.32515e-06	0.146631	1.16304e-05	0.295454	0.0936965	-1.52591	0.0349408	0.984859	0.0321091	0.949006	0.165338	-1.53681	0.291705	1	0.262278	0.991667	0.0715799	-1.52591	0.0399889	0.989336	0.0408729	0.9579	cg25506747	chr3	157813810	-	85762346	8780876	TTTTAATAATAACAAAAACAAAAATAACTCAAACCCCATCAAATAAAACA	TTTTAATAATAACAAAAACAAAAATAACTCGAACCCCATCAAATAAAACG	I	A	Red
cg00558702	chr12	16726818	LMO3;LMO3	RP11-424M22.3;LMO3;LMO3;LMO3;LMO3;LMO3;LMO3;MGST1;MGST1	1.00551	-1.28542	1.14449e-06	0.0988519	1.80223e-06	0.155662	0.835994	-1.28542	5.46557e-06	0.146631	1.20445e-05	0.297229	-0.170412	-1.28748	0.000323121	0.792855	0.000293146	0.693687	0.0328703	-1.28779	0.860429	1	0.863364	0.998673	0.0145278	-1.28748	0.694138	0.996803	0.711892	0.994768	cg00558702	chr12	16726818	-	99790502	64619116	AACATAACTAAATTAACATCACCAAATCACCATCTAAAAACCACTCCACA	AACATAACTAAATTAACGTCGCCAAATCACCGTCTAAAAACCACTCCACG	I	C	Grn
cg08593940	chr13	44579350			-0.603986	2.4664	2.22015e-06	0.126737	3.30816e-06	0.202285	-0.499764	2.4664	7.14928e-06	0.146631	1.3131e-05	0.29846	0.023381	2.44916	0.376276	0.99139	0.364029	0.983684	0.0234206	2.43698	0.815173	1	0.814516	0.998221	-0.0278169	2.44916	0.18019	0.989336	0.168689	0.974122	cg08593940	chr13	44579350	-	9607397		ACCAAAATTCCTAACTACTTTACCTTTATTTTCTCCAAAATCTAAACTAC		II
cg10218581	chr4	138971995	LINC00616	RP11-8P17.1;RP11-8P17.1;RP11-8P17.1	0.552475	2.54786	5.64105e-06	0.142166	9.09461e-06	0.219842	0.487052	2.54786	7.55767e-06	0.146631	1.65467e-05	0.308525	-0.0806773	2.54205	0.00794583	0.953752	0.00779975	0.895214	-0.209862	2.54056	0.0859274	1	0.0608247	0.950798	-0.0265203	2.54205	0.26491	0.989336	0.250485	0.977617	cg10218581	chr4	138971995	+	25765297		CCCCCRAACTATAAACAAATAACTACACRTAACCTATTAATAACAAAACC		II
cg06961439	chr7	149570036	ATP6V0E2;ATP6V0E2;LOC401431	ATP6V0E2;ATP6V0E2;ATP6V0E2;ATP6V0E2;RP4-751H13.6;RP4-751H13.6;RP4-751H13.6	-0.793367	-1.37889	9.76154e-07	0.0988519	1.42778e-06	0.152553	-0.664362	-1.37889	1.06089e-05	0.156993	1.93729e-05	0.308525	0.0626606	-1.40764	0.139178	0.986641	0.13198	0.969688	0.242787	-1.42092	0.158895	1	0.132382	0.97658	0.0256404	-1.40764	0.439434	0.991564	0.452139	0.985684	cg06961439	chr7	149570036	-	5639916		CRTAAAAACTACRCCTCCCTATATCATAAAACCAAAAAATATATATAACC		II
cg22836787	chr14	90439913	TDP1;TDP1	TDP1;TDP1	-0.926571	0.507727	6.06454e-06	0.142166	9.16702e-06	0.219842	-0.823192	0.507727	1.31381e-05	0.159682	2.39031e-05	0.319316	0.0906358	0.494504	0.024544	0.982213	0.0223563	0.938845	-0.198563	0.491372	0.198092	1	0.15911	0.981935	-0.0152196	0.494504	0.629475	0.995006	0.608584	0.990801	cg22836787	chr14	90439913	+	85703220		TCAACAACCACCRATTCTCTAACTAATATATCTCAATTTCAATAACTCAC		II			rs12100655	0.023639
cg04342259	chr2	114736966		AC010982.1;AC110769.3	1.10072	2.11679	2.29716e-06	0.126737	3.65837e-06	0.202285	0.907941	2.11679	1.11331e-05	0.156993	2.41277e-05	0.319316	-0.0597215	2.13333	0.172205	0.986641	0.175004	0.97157	-0.0544756	2.14082	0.730736	1	0.697278	0.998154	-0.0456557	2.13333	0.18306	0.989336	0.171446	0.974248	cg04342259	chr2	114736966	+	59712905		ATATAACRAATTATCCTACCTAAAAACTATCTTTTTCAACTCRACATCAC		II			rs10199415	0.326122
cg08761223	chr19	39047447	RYR1;RYR1		-0.556607	2.13925	4.81094e-06	0.142166	7.25397e-06	0.219842	-0.484349	2.13925	1.39039e-05	0.161881	2.527e-05	0.320721	0.0239582	2.15319	0.392586	0.991968	0.380121	0.98435	-0.0641652	2.16311	0.557728	1	0.515481	0.997925	-0.0160883	2.15319	0.463812	0.991564	0.444893	0.985506	cg08761223	chr19	39047447	-	50734936		TAATACTATCCTAATTATAAAACTTCCCATAATCTAAACCTAACCAATAC		II
cg02345420	chr14	60183832	RTN1	RTN1	1.07301	2.10988	3.22285e-06	0.139182	5.16688e-06	0.219842	0.908757	2.10988	1.61328e-05	0.178394	3.46619e-05	0.354998	-0.148707	2.07914	0.0104848	0.966295	0.0103402	0.911501	-0.369087	2.05813	0.106655	1	0.0780655	0.961218	-0.000850274	2.07914	0.985057	0.999662	0.963843	0.999404	cg02345420	chr14	60183832	+	86602581		ACCTCTCCCTAACATCTCTAAAAACTCAATTTAATTCTACTTCTAAAAAC		II
cg01025617	chr4	1164880	SPON2;SPON2;SPON2	SPON2;SPON2	1.02378	0.43902	2.34775e-06	0.126737	3.74724e-06	0.202285	0.86657	0.43902	1.67776e-05	0.1787	3.5993e-05	0.354998	-0.0146788	0.383856	0.747122	0.998138	0.759178	0.996677	0.0979672	0.355024	0.594256	1	0.577352	0.997925	-0.0100627	0.383856	0.778102	0.99807	0.756491	0.995826	cg01025617	chr4	1164880	+	76717299	77709898	TAAACAACCTAAACCTATACAACAAAAACCATTAACAAAAACAAACAACA	TAAACAACCTAAACCTATACGACGAAAACCGTTAACGAAAACAAACGACG	I	C	Grn
cg27291238	chr15	63245805			0.779392	2.82083	5.54655e-06	0.142166	8.94111e-06	0.219842	0.673112	2.82083	1.94985e-05	0.182314	4.16637e-05	0.378797	-0.108367	2.8285	0.00690309	0.95153	0.00675883	0.884369	-0.28446	2.83459	0.0747965	1	0.0518021	0.942094	-0.0507981	2.8285	0.105859	0.989336	0.0977181	0.967664	cg27291238	chr15	63245805	-	14712895		AACAATAAATATACAACAAACTATAACCATTATATAAACRCTATCCAATC		II
cg23419606	chr17	79914671	NOTUM	NOTUM	0.615043	2.64925	4.99071e-06	0.142166	8.03821e-06	0.219842	0.526727	2.64925	2.01502e-05	0.185081	4.30139e-05	0.384897	-0.0301018	2.64968	0.295493	0.990291	0.300746	0.980982	-0.0587254	2.6544	0.589597	1	0.548644	0.997925	-0.0282338	2.64968	0.211348	0.989336	0.198679	0.976425	cg23419606	chr17	79914671	+	25807218		TTTACCCCAAAAAAACCTAAATAAAATAACATCTATAAATAAAAAACCCC		II
cg03770210	chr7	12250668	TMEM106B;TMEM106B	TMEM106B;TMEM106B;TMEM106B;TMEM106B;TMEM106B;TMEM106B	-0.580416	-3.33772	6.15909e-06	0.142166	9.31134e-06	0.219842	-0.493062	-3.33772	2.69332e-05	0.193856	4.82634e-05	0.38532	0.0454262	-3.33497	0.128299	0.986641	0.121454	0.968451	-0.0524659	-3.3332	0.655341	1	0.617553	0.997943	0.00299903	-3.33497	0.897994	0.998698	0.91833	0.998681	cg03770210	chr7	12250668	+	96749539		CCCCAAACTTCAAAATATCCACTATAACCACRAATTACCTAAAAACAATC		II
cg09596844	chr10	124317104			0.935214	-0.672921	1.29167e-06	0.101422	2.03931e-06	0.160126	0.737457	-0.672921	2.37146e-05	0.189548	5.03698e-05	0.38532	-0.0637701	-0.672935	0.137769	0.986641	0.139859	0.97102	-0.00997932	-0.671331	0.952586	1	0.934815	0.999573	-0.0517514	-0.672935	0.125174	0.989336	0.116066	0.969136	cg09596844	chr10	124317104	-	99621431		AAAACAACRAACTATTTTAAAAAATCTACCTAAAACCCCAACTCAACTTC		II					rs116808214	0.016073
cg16543836	chr1	231152366			0.592335	3.22893	4.07964e-06	0.142166	6.55824e-06	0.219842	0.491856	3.22893	3.37748e-05	0.210478	7.09054e-05	0.406712	-0.0498543	3.21123	0.0808733	0.986062	0.0818129	0.960914	-0.0208473	3.20423	0.862201	1	0.837635	0.99852	0.00342265	3.21123	0.878502	0.998432	0.898648	0.998199	cg16543836	chr1	231152366	+	36624940		CTTACAATCCACAAATAAAATACAATTCCTCTATATCCCTAATAAAATTC		II
cg08371034	chr21	48087110			0.849213	-2.80402	2.54688e-06	0.129399	4.07007e-06	0.206788	0.676049	-2.80402	5.28626e-05	0.245475	0.000109182	0.488612	-0.0664383	-2.78167	0.0909297	0.986641	0.0920679	0.964071	0.0790425	-2.76175	0.613273	1	0.597631	0.997925	0.0176351	-2.78167	0.566341	0.993102	0.581814	0.989708	cg08371034	chr21	48087110	-	71801541		CCAAATACTCACTTAAATTCTAACTTTATTAACATCTAAACCTAAAAACC		II
cg17815933	chr12	8191646	FOXJ2	FOXJ2;FOXJ2;NECAP1	0.881968	-0.253701	5.0958e-06	0.142166	8.20893e-06	0.219842	0.723958	-0.253701	6.53013e-05	0.26894	0.00013376	0.525139	-0.0823813	-0.22929	0.0637155	0.984859	0.0643265	0.956646	-0.14757	-0.21654	0.386029	1	0.340341	0.994421	-0.0144974	-0.22929	0.677276	0.996053	0.656053	0.992571	cg17815933	chr12	8191646	-	84681439		AAATCCTTATAAATAACTTCTTCCTAATATTAATATCTATAAACRAAAAC		II
cg15575375	chr1	61649973	NFIA;NFIA;NFIA;NFIA	NFIA;NFIA	0.839578	3.33418	0.000392591	0.413913	0.000603069	0.62294	0.803609	3.33418	0.000296715	0.35892	0.000565828	0.641359	-0.212746	3.35398	4.62501e-06	0.480381	3.54368e-06	0.355624	-0.135938	3.35518	0.473495	1	0.428729	0.997115	-0.00903555	3.35398	0.801988	0.99807	0.780342	0.996323	cg15575375	chr1	61649973	+	30687164	28713155	TACCCTCATAACATATCACATAACTTAACACTACCAACTAATTAACTACA	TACCCTCGTAACATATCACGTAACTTAACACTACCGACTAATTAACTACG	I	A	Red
cg04006352	chr5	3535438		RP11-121L11.1	0.619512	2.46626	4.10857e-06	0.142166	6.60523e-06	0.219842	0.435735	2.46626	0.00035239	0.365208	0.00066674	0.651987	-0.0312565	2.47065	0.252932	0.988453	0.257359	0.978295	0.0484318	2.47678	0.649196	1	0.636027	0.997957	0.0366866	2.47065	0.0869368	0.989336	0.0893674	0.967492	cg04006352	chr5	3535438	+	48686235		CCCACTAAAAAATTTATAACAACATACAACTATAAAACCRACRCTTAACC		II
cg11344362	chrX	68130846			0.43626	1.94864	0.00787652	0.610033	0.0107064	0.813805	0.374209	1.94864	0.00918734	0.589563	0.013997	0.855356	-0.163213	1.96929	4.08881e-07	0.176579	2.75302e-07	0.118892	0.176407	2.0002	0.133641	1	0.108814	0.973675	0.00564418	1.96929	0.8212	0.998081	0.840718	0.996906	cg11344362	chrX	68130846	+	96619457		AATAAAACATCCTAATATATACTAAAAATAAACCTTCCCCAAACCTCTAC		II
cg12095167	chr8	61428991	RAB2A	RAB2A;RAB2A;RAB2A;RAB2A;RAB2A;RAB2A;RAB2A;RP11-163N6.2;RP11-163N6.2	-0.465528	-1.55693	0.0176243	0.681593	0.022092	0.868759	-0.441604	-1.55693	0.0107476	0.601924	0.0145313	0.858011	0.0801425	-1.57031	0.0522784	0.984859	0.0485087	0.955333	-0.61086	-1.57452	4.99235e-05	0.983688	8.59799e-06	0.188186	-0.0595737	-1.57031	0.0654503	0.989336	0.0596274	0.963754	cg12095167	chr8	61428991	+	85633113		ATCTAAAACTACAAAATAAATCATAATATACACRCACAATAAAATACTAC		II
cg13520520	chr19	11616957	ECSIT;ECSIT;ECSIT;ECSIT;ZNF653	ECSIT;ECSIT;ZNF653	0.650629	-0.641029	0.00943441	0.624474	0.0126966	0.82697	0.564947	-0.641029	0.00987545	0.594789	0.0149551	0.858966	-0.232607	-0.625706	7.97517e-07	0.176874	5.57509e-07	0.123846	-0.0707975	-0.618943	0.714408	1	0.679955	0.998154	-0.0799464	-0.625706	0.0289061	0.989336	0.0257211	0.953205	cg13520520	chr19	11616957	-	15731267		AACATTAATTTACTATACACTCAAAAAACATCTCATACCTTCAATCCACC		II
cg12112853	chr8	27264960	PTK2B;PTK2B;PTK2B;PTK2B		0.811127	1.15899	0.0242798	0.706705	0.0309648	0.887627	0.769045	1.15899	0.0155875	0.632433	0.0227444	0.882542	-0.334652	1.15337	5.0056e-06	0.480381	3.84254e-06	0.355624	-0.433905	1.16145	0.0993976	1	0.0719626	0.958248	-0.0928174	1.15337	0.103529	0.989336	0.0955042	0.967571	cg12112853	chr8	27264960	-	78627323		CATTTTTCTTTACATTATTCATCCCAATCACTAACATAACCRAATCAACC		II			rs11986969	0.000208
cg00333598	chr8	122525130			-0.23825	2.88051	0.0195465	0.68885	0.0243666	0.874473	-0.216641	2.88051	0.0222331	0.659234	0.0285862	0.888943	0.0110707	2.86996	0.600219	0.996443	0.585926	0.993018	-0.390649	2.86036	1.23551e-05	0.686554	1.55518e-06	0.0876789	-0.0264444	2.86996	0.110992	0.989336	0.102586	0.968349	cg00333598	chr8	122525130	-	99798311		CRTTAACCAACTTATACCTCCCACCAACTTTAAAAACATTCCCAAATACC		II
cg16657173	chr1	154765604	KCNN3;KCNN3;KCNN3		0.25289	-0.166016	0.00963517	0.625908	0.012958	0.827527	0.20142	-0.166016	0.022016	0.657986	0.0312514	0.894528	0.0210521	-0.175584	0.348034	0.990513	0.336197	0.982559	-0.366204	-0.183194	3.8769e-05	0.983688	6.31535e-06	0.170931	-0.0664582	-0.175584	0.000172274	0.866288	0.000126438	0.707833	cg16657173	chr1	154765604	+	26756592		TATCTAACACCTCACTTAACACATAATTTATTACAACTTTTCAATAACCC		II
cg19033780	chr11	73498584	MRPL48	MRPL48;MRPL48;MRPL48;MRPL48;MRPL48;MRPL48;MRPL48;MRPL48;MRPL48;MRPL48;MRPL48;MRPL48	1.02364	1.49183	0.00797738	0.611562	0.0108199	0.813969	0.77041	1.49183	0.022737	0.661344	0.0321607	0.896605	-0.345492	1.53748	7.41623e-06	0.527243	5.80012e-06	0.355624	0.165417	1.55593	0.569184	1	0.550671	0.997925	0.0287411	1.53748	0.63147	0.995006	0.648167	0.992371	cg19033780	chr11	73498584	+	3605391	69734912	ATTCCTTTCAACATCTAACACAAATCTAACTTTTTTATTTATTTAAAACA	ATTCCTTTCAACGTCTAACACAAATCTAACTTTTTTATTTATTTAAAACG	I	A	Red
cg24669856	chr20	5100860	PCNA;PCNA	PCNA;PCNA	-0.265057	-3.02688	0.050455	0.766963	0.0596396	0.921426	-0.266515	-3.02688	0.0272101	0.677481	0.0344848	0.899275	0.118153	-3.02014	2.15054e-06	0.265351	1.32871e-06	0.163947	0.107829	-3.0185	0.232846	1	0.203699	0.988287	0.028162	-3.02014	0.145923	0.989336	0.15031	0.972494	cg24669856	chr20	5100860	+	79621421		CACRTAATAAAAAACTAAAAAACCACCATAAAACTAAAACTTAACRAACC		II
cg16617137	chr19	52036199	SIGLEC6;SIGLEC6;SIGLEC6;SIGLEC6;SIGLEC6;SIGLEC6	SIGLEC6;SIGLEC6;SIGLEC6;SIGLEC6	0.584732	2.29919	0.0225202	0.699402	0.0288623	0.882401	0.52038	2.29919	0.0264637	0.674297	0.0369769	0.903941	-0.227791	2.30305	8.19127e-07	0.176874	5.7355e-07	0.123846	-0.0648939	2.30514	0.711975	1	0.677377	0.998154	-0.00326393	2.30305	0.927433	0.999023	0.905956	0.998341	cg16617137	chr19	52036199	-	59797169		AAATACAATACATTCTTATTAACTAAAATCACACTATTCTACTCTCTAAC		II
cg27287167	chr19	18267904	PIK3R2		0.229921	-0.313759	0.0200108	0.689568	0.0258327	0.875563	0.190416	-0.313759	0.0357788	0.703583	0.0487352	0.919017	-0.0177558	-0.328343	0.354514	0.990636	0.360866	0.983461	-0.287498	-0.336782	1.35762e-05	0.686554	1.74625e-06	0.0887216	-0.0417725	-0.328343	0.00569383	0.989336	0.00480935	0.91964	cg27287167	chr19	18267904	-	94710332		TCAAATACCRTACTTAAAACCAATTAATCACCCAAAAAAACCAAAACCCC		II
cg15559833	chr2	218829609		TNS1	-1.58742	1.42291	0.0310935	0.726351	0.037748	0.898068	-1.2948	1.42291	0.0432092	0.719839	0.0529086	0.921692	-0.0222974	1.4354	0.821014	0.998941	0.833807	0.998109	-1.97394	1.39966	2.17267e-05	0.816283	3.08911e-06	0.127053	-0.262146	1.4354	0.000768791	0.989336	0.000601682	0.852946	cg15559833	chr2	218829609	+	94647826		AACCAATACCCCTTACAACRAACAAATAAATAAAATATTAACRAAAAACC		II					rs13018351	0.116895
cg08919226	chr19	50058499			0.252842	-0.06259	0.0779391	0.804429	0.0924687	0.941902	0.251539	-0.06259	0.0446252	0.722472	0.0596305	0.926117	-0.0114947	-0.0452662	0.688466	0.997462	0.699858	0.995649	-0.479385	-0.0357021	7.8331e-06	0.686554	8.87247e-07	0.0876789	-0.0701314	-0.0452662	0.00191698	0.989336	0.00155667	0.89823	cg08919226	chr19	50058499	-	74785854		TTAAACTTAAACTTCCRACCACTCAACCAATTTTAATACTATACATTTAC		II
cg09422696	chr8	144626190		RP11-661A12.5	-0.239227	2.03454	0.279249	0.909829	0.297584	0.979658	-0.398318	2.03454	0.0504734	0.733135	0.0611479	0.926578	-0.0234049	1.93453	0.655707	0.997266	0.666698	0.994803	-1.62699	1.88966	2.45309e-07	0.211878	1.17224e-08	0.0101248	-0.11356	1.93453	0.00612916	0.989336	0.00518971	0.91964	cg09422696	chr8	144626190	-	19674171		TAACRCAAAAAACTCCCRTACATAATACTTCTAAAAAAACACCTATACAC		II					rs11778459	0.154482
cg10053674	chr12	366623	LOC102723544;SLC6A13;SLC6A13	RP11-283I3.4;SLC6A13;SLC6A13	-0.240248	2.52847	0.130383	0.846893	0.145583	0.957981	-0.261907	2.52847	0.076881	0.772108	0.0902673	0.943934	0.0185651	2.56222	0.564552	0.995905	0.550462	0.991879	0.363263	2.57203	0.00363056	1	0.00168272	0.698508	0.113875	2.56222	8.26746e-06	0.714076	6.6654e-06	0.562646	cg10053674	chr12	366623	+	50761249		TCCTACCATCCAATCAAATTCTCTTTATTTAACCCTTACACTACCTACCC		II
cg05988523	chr21	43809451	TMPRSS3;TMPRSS3;TMPRSS3;TMPRSS3;TMPRSS3	TMPRSS3;TMPRSS3	0.536856	2.09221	0.0428591	0.752259	0.0528212	0.913528	0.41748	2.09221	0.0728625	0.766997	0.0932163	0.944725	-0.230622	2.06659	7.00126e-06	0.527243	5.46887e-06	0.355624	0.140952	2.0505	0.443184	1	0.417853	0.99685	0.0322279	2.06659	0.418854	0.991564	0.431062	0.985371	cg05988523	chr21	43809451	+	91670235	94663875	ACCAAACAATTCTCAATCAAAACTCCTTACTCAACTAACTCAACAAATCA	ACCGAACAATTCTCAATCAAAACTCCTTACTCGACTAACTCAACAAATCG	I	A	Red	rs3814899	0.312064
cg10043155	chr6	25218855		CMAHP	0.550583	4.09956	0.0660554	0.791162	0.079199	0.934898	0.455232	4.09956	0.0789872	0.774255	0.100321	0.946849	-0.053407	4.08876	0.362792	0.990868	0.369291	0.983855	-0.95388	4.09062	4.58731e-05	0.983688	7.73454e-06	0.188186	-0.110015	4.08876	0.0172255	0.989336	0.0150858	0.940411	cg10043155	chr6	25218855	+	56627298	9689380	CTACACCTAAAACAATAAAATCCCTACAAACTACAAACTCCAAATTACCA	CTACACCTAAAACGATAAAATCCCTACGAACTACAAACTCCGAATTACCG	I	C	Grn
cg07534533	chr1	11103002	MASP2	MASP2;MASP2	0.279231	2.39459	0.101903	0.827067	0.118783	0.951575	0.259411	2.39459	0.0895343	0.786029	0.112462	0.951856	-0.157866	2.41384	1.61014e-06	0.231784	1.1699e-06	0.163947	0.0259433	2.4219	0.83659	1	0.837628	0.99852	-0.0275878	2.41384	0.281188	0.989336	0.266283	0.978338	cg07534533	chr1	11103002	-	7769184		TCCAACCTATATAATCTCCTAATTCATCTATAACAAAAATAATAATCACC		II
cg21788493	chr3	197300848	BDH1	BDH1	0.652427	1.76393	0.116959	0.839203	0.135051	0.956886	0.597694	1.76393	0.107199	0.803416	0.132437	0.957639	-0.132222	1.83206	0.0666013	0.984859	0.0672614	0.957961	-0.976595	1.87344	4.89558e-05	0.983688	8.37953e-06	0.188186	-0.059332	1.83206	0.293448	0.989336	0.278193	0.978617	cg21788493	chr3	197300848	+	93601442		AACACCTAAATAACCATAAATCRTTACCTAATAAAATAACCAAAACCCTC		II					rs7628668	0.163985
cg20437660	chr8	56367005	XKR4;SBF1P1		-0.131327	2.21972	0.22442	0.89262	0.242367	0.974718	-0.14985	2.21972	0.11741	0.811958	0.133538	0.957886	-0.0131709	2.21526	0.603575	0.996605	0.613886	0.993476	0.14623	2.21071	0.163373	1	0.136609	0.976881	0.0907139	2.21526	6.56557e-06	0.69695	5.23702e-06	0.558543	cg20437660	chr8	56367005	-	49764247		CAACAATACCAAAAAACTCCTACAAACATCRATAAACTACTAATAACTCC		II
cg13518079	chr20	2675072	EBF4	EBF4;EBF4	-0.729259	-0.296262	0.0964485	0.822923	0.109652	0.949093	-0.597042	-0.296262	0.128069	0.821317	0.144675	0.961712	0.0541269	-0.276878	0.527437	0.995076	0.513599	0.989999	-0.537362	-0.269646	0.135614	1	0.102961	0.972209	-0.298012	-0.276878	1.12476e-05	0.809565	7.16566e-06	0.562646	cg13518079	chr20	2675072	-	30764592	38721842	CTAATAAATCCTTTAAAAAACAAAAAATCCCTAAAAACCCAACACCCACA	CTAATAAATCCTTTAAAAAACAAAAAATCCCTAAAAACCCAACACCCGCG	I	C	Grn
cg19891452	chr13	112978703		RP11-315H15.1	-0.873533	1.35204	0.181572	0.875046	0.198616	0.968588	-0.895206	1.35204	0.134206	0.824595	0.151067	0.963469	0.62614	1.33377	2.55502e-07	0.176579	1.374e-07	0.118675	0.352019	1.31663	0.492487	1	0.469536	0.997456	0.057055	1.33377	0.544574	0.99275	0.559604	0.988914	cg19891452	chr13	112978703	-	53686173		TATACCACCTAACRTATAACACTTTATTACRACAACCACAAATAAAAAAC		II
cg18795022	chr1	7587410	CAMTA1		-0.163609	2.44472	0.238714	0.897971	0.256832	0.977065	-0.178315	2.44472	0.146721	0.832567	0.164103	0.96447	0.00329528	2.46694	0.912884	0.999578	0.898392	0.998833	-0.436954	2.48182	1.26217e-05	0.686554	1.59655e-06	0.0876789	-0.0126725	2.46694	0.591159	0.993831	0.570605	0.989261	cg18795022	chr1	7587410	+	89695336		TCTTCCAACTTTCTCTTTCTAACCCAAAAATAACTCTCCAAAAATAAATC		II
cg24340372	chr6	125332090	RNF217;RNF217;RNF217	RP11-510H23.3;RNF217;RNF217	-0.220929	2.46341	0.122797	0.843114	0.137617	0.957272	-0.169799	2.46341	0.169121	0.845192	0.187152	0.968055	-0.0425146	2.47236	0.187937	0.986844	0.191059	0.972873	-0.453268	2.47711	4.34477e-05	0.983688	7.25773e-06	0.18621	-0.0560746	2.47236	0.0270621	0.989336	0.0240334	0.953205	cg24340372	chr6	125332090	+	18800866		CTAATAACTTAATATATCAACCTTCTCAAATTATAACTAAATTCAACCCC		II
cg09660151	chr8	126479143		RP11-136O12.2	-0.384984	1.77017	0.271261	0.907457	0.289558	0.979251	-0.424353	1.77017	0.169568	0.845316	0.187582	0.968106	0.0856826	1.73168	0.242746	0.988453	0.232824	0.976441	1.3134	1.70259	9.93365e-06	0.686554	1.41157e-06	0.0876789	0.169601	1.73168	0.00332505	0.989336	0.00327241	0.91964	cg09660151	chr8	126479143	-	71766252		AAATACTAACATACTCTTTATAAATTAATAACTCCCTTCACCTCCCCAAC		II			rs6982180	0.037954
cg20529969	chr8	144349049	GLI4	GLI4;GLI4;GLI4;ZFP41	0.228251	-2.47722	0.0971516	0.823423	0.113603	0.950535	0.172317	-2.47722	0.163446	0.841969	0.194362	0.968753	0.00274865	-2.473	0.918185	0.999599	0.903711	0.998968	0.425437	-2.4728	2.062e-05	0.816283	3.46175e-06	0.135908	0.0321685	-2.473	0.126005	0.989336	0.129738	0.970989	cg20529969	chr8	144349049	-	21745184		AAATCCATAAAAAAACTTTAAAAAACCTATAACATCCTCCTCAAACTCCC		II
cg08088566	chr11	430123	ANO9	ANO9;ANO9;ANO9;ANO9;ANO9	-0.284824	4.04551	0.301971	0.915598	0.320266	0.981176	-0.337813	4.04551	0.183364	0.852594	0.201677	0.969216	-0.0214114	4.02915	0.739003	0.998099	0.750971	0.996545	-1.03427	4.00303	1.51511e-05	0.68875	1.99081e-06	0.0955279	-0.0329939	4.02915	0.512496	0.992094	0.492852	0.986381	cg08088566	chr11	430123	-	99619339	38763955	CAACAAACCTTAACAAAAATACAAATTTCCAAAAACCACTAATACCTACA	CGACAAACCTTAACAAAAATACAAATTTCCGAAAACCGCTAATACCTACG	I	A	Red
cg21078077	chr7	997617			0.303933	1.44137	0.154981	0.862289	0.17565	0.965949	0.260276	1.44137	0.177405	0.849635	0.209383	0.970762	-0.0439848	1.43136	0.30157	0.990513	0.30694	0.981415	0.69726	1.42545	6.65418e-06	0.686554	8.6921e-07	0.0876789	0.0984788	1.43136	0.00330143	0.989336	0.00325006	0.91964	cg21078077	chr7	997617	+	93622504	16645264	CCTAAAAAAAACCAACTTCCAATCAAAATCACCTACTAACCTACCACACA	CCTAAAAAAAACCAACTTCCAATCAAAATCGCCTACTAACCTACCACGCG	I	C	Grn			rs75180717	0.081683
cg17261469	chr16	87420879	FBXO31	FBXO31;FBXO31;MAP1LC3B;MAP1LC3B;FBXO31	-0.238306	2.12796	0.12605	0.845	0.141036	0.9579	-0.163801	2.12796	0.22867	0.874514	0.247439	0.97655	0.056098	2.11521	0.0750682	0.985393	0.0702362	0.958066	0.347351	2.10985	0.00561771	1	0.00280749	0.735919	0.113485	2.11521	5.39051e-06	0.69695	4.25984e-06	0.558543	cg17261469	chr16	87420879	-	80748325		AAAAACTACTACACATTAAATCCTAACAACTAAATACRTCCTTAAAACAC		II			rs117550617	0.014757
cg04240108	chrX	138960334		ATP11C	-0.279778	2.12662	0.0970703	0.823355	0.110353	0.949244	-0.178271	2.12662	0.229207	0.874771	0.247977	0.976607	-0.00792331	2.11953	0.819659	0.998896	0.832441	0.998084	0.209746	2.11894	0.116894	1	0.0934706	0.969569	0.124677	2.11953	6.12209e-06	0.69695	4.86725e-06	0.558543	cg04240108	chrX	138960334	+	18632199		TACATTATTTACTAACTCATCACCCTAATCCTTTATTATTTTCATTTTAC		II					rs142621831	0.021097
cg07439872	chrX	136114890	GPR101	GPR101	-0.348909	-2.43692	0.198883	0.882956	0.216371	0.971854	-0.276404	-2.43692	0.256013	0.885414	0.274724	0.97945	0.255895	-2.4756	1.24125e-06	0.214418	7.41224e-07	0.128042	-0.182347	-2.54406	0.347354	1	0.301934	0.992671	0.0299074	-2.4756	0.464962	0.991564	0.478263	0.986134	cg07439872	chrX	136114890	-	56750284	35695895	TATACACTTACTCTATCTTTCTCAAACCCTCTTATCTCTATATCTCTCCA	TATACGCTTACTCTATCTTTCTCGAACCCTCTTATCTCTATATCTCTCCG	I	T	Red
cg09593012	chr10	44780845			-0.132757	2.35642	0.288823	0.912052	0.307158	0.980029	-0.127752	2.35642	0.25956	0.88671	0.278263	0.979835	0.0361991	2.35642	0.148612	0.986641	0.141119	0.97102	0.284138	2.35538	0.00579743	1	0.0029129	0.736376	0.0919002	2.35642	3.6685e-06	0.69695	2.84543e-06	0.558543	cg09593012	chr10	44780845	+	24623256		TAAAAACTACCAAACATCAACCTACTCATTAACATAAAAAAACACTCAAC		II			rs78541165	0.012163
cg16171105	chr1	18205396			0.205927	2.08111	0.183431	0.875641	0.205543	0.969867	0.159897	2.08111	0.249372	0.883287	0.285288	0.980264	0.000730857	2.0835	0.981001	0.999913	0.966794	0.999862	-0.552307	2.08218	1.27992e-05	0.686554	1.62421e-06	0.0876789	-0.0444778	2.0835	0.0652362	0.989336	0.0594269	0.963754	cg16171105	chr1	18205396	-	8773522		CCAAACATTACAACTAAAATTCAAACCCAATCCACCTAACTCCACAATCC		II
cg10867751	chr1	25870981	LDLRAP1		0.141422	-1.12616	0.172802	0.871055	0.194415	0.968297	0.105248	-1.12616	0.252766	0.88466	0.288813	0.980657	-0.0193693	-1.13552	0.376575	0.991424	0.383323	0.984484	-0.263368	-1.14078	0.00342194	1	0.0013899	0.68211	-0.084755	-1.13552	1.11047e-06	0.586361	6.16453e-07	0.432172	cg10867751	chr1	25870981	-	93763599		CCAAATAACAAACCTAACRTCCCRACTATTTTTAAAACCTATTTTCTCTC		II
cg12689506	chr7	100607835		RP11-395B7.2;RP11-395B7.2;RP11-395B7.2;RP11-395B7.2;RP11-395B7.2;MUC3A;MUC3A	-0.283229	0.960122	0.14133	0.853757	0.157029	0.960405	-0.185696	0.960122	0.284165	0.895708	0.302639	0.981598	0.00108874	0.947298	0.977699	0.999913	0.963476	0.999862	0.683167	0.937685	4.79811e-05	0.983688	9.65108e-06	0.188186	0.0986296	0.947298	0.00132851	0.989336	0.00128121	0.887923	cg12689506	chr7	100607835	-	85742222		ATACCCTTCAACCCCCAACTAAAAAACRAATATAAACAAATAAAAACCAC		II
cg16912837	chr9	36625579	MELK;MELK;MELK;MELK;MELK;MELK;MELK;MELK;MELK;MELK	MELK;MELK	-0.104934	3.28401	0.399414	0.937062	0.416608	0.986543	-0.115289	3.28401	0.306133	0.902626	0.324286	0.983897	-0.0254295	3.28771	0.336541	0.990513	0.342564	0.982591	0.367296	3.28942	4.18126e-05	0.983688	8.16941e-06	0.188186	0.0426082	3.28771	0.0405122	0.989336	0.041413	0.958037	cg16912837	chr9	36625579	+	98644394		TATTTTTAAACTACAACAATAAAACCTTAAATTTATTTCTCCCCTACCAC		II
cg19011603	chrX	74494066	UPRT;UPRT;UPRT	UPRT;UPRT;UPRT;UPRT;UPRT;UPRT;UPRT;UPRT;UPRT;UPRT;UPRT	-0.182553	-1.78735	0.381467	0.93353	0.398968	0.98588	-0.190867	-1.78735	0.307811	0.903158	0.325935	0.98399	0.175047	-1.87363	9.75588e-06	0.527243	6.55888e-06	0.355624	0.160502	-1.97814	0.275648	1	0.246167	0.990879	0.0416484	-1.87363	0.176211	0.989336	0.181575	0.975312	cg19011603	chrX	74494066	-	12756976		CATCTATCCTTTCTACCCRTTCCTCTTTATCTTTAATATTCAATAACAAC		II
cg16704279	chr2	215678246			-0.184323	2.38332	0.267269	0.906268	0.285578	0.978745	-0.150195	2.38332	0.313407	0.904811	0.331432	0.98439	0.136205	2.37658	9.3125e-06	0.527243	6.24537e-06	0.355624	0.235938	2.37133	0.0541275	1	0.0388064	0.92865	0.0649857	2.37658	0.00675226	0.989336	0.00673847	0.930904	cg16704279	chr2	215678246	+	53650247		TTCATTTACTCTAATCACAATTAAATTATACCCCAAATATAATAACRCAC		II
cg00225830	chr16	13214589	SHISA9	SHISA9	-0.107444	2.0654	0.679454	0.975109	0.687944	0.994464	-0.208332	2.0654	0.354754	0.915765	0.371853	0.987187	0.0161311	2.0656	0.749038	0.998174	0.73432	0.995989	-0.739857	2.06709	4.38138e-05	0.983688	7.33008e-06	0.18621	-0.0863384	2.0656	0.0294014	0.989336	0.0261744	0.953205	cg00225830	chr16	13214589	+	41665927		CCTCTTCCCTCRCTAACAATATTATTATTTAATCAACCCTACCCCTCTAC		II
cg22858818	chr14	59617468			0.115044	3.00008	0.37789	0.932956	0.403288	0.986191	0.101259	3.00008	0.384733	0.92282	0.423149	0.988277	0.00496596	3.00638	0.840269	0.999214	0.825594	0.997996	0.418072	3.00987	1.04103e-05	0.686554	1.50364e-06	0.0876789	0.0678757	3.00638	0.000479959	0.961832	0.000450448	0.8357	cg22858818	chr14	59617468	-	7655127		CTATATTTCTCAAACCTTTAAACTTAAACCAAATTACTCCATCAACTTTC		II
cg09174188	chr1	17055366			-0.166919	0.997848	0.244829	0.899936	0.263004	0.977359	-0.106647	0.997848	0.411289	0.927879	0.426697	0.988432	0.120491	1.00495	9.95242e-06	0.527243	6.69808e-06	0.355624	0.100827	1.00944	0.312585	1	0.283357	0.991904	0.00181981	1.00495	0.931625	0.999104	0.95226	0.999002	cg09174188	chr1	17055366	+	15671949		ACCRCATTATTTCACCAATAAAAACTACAAACAAAAAACCCTTAAAAAAC		II			rs56315035	0.4
cg01531227	chr15	77376326		TSPAN3	0.260037	-2.62365	0.306403	0.916732	0.331614	0.982119	0.19419	-2.62365	0.40065	0.925821	0.439048	0.988442	-0.0214253	-2.64248	0.672677	0.997266	0.683878	0.995403	0.796877	-2.64935	4.86858e-05	0.983688	9.81203e-06	0.188186	0.0582895	-2.64248	0.143362	0.989336	0.147663	0.972449	cg01531227	chr15	77376326	+	1654547		TAATTAAATCACACCTAATCCRAAAAAACCAATCCAATCTAAACAAAACC		II
cg14259326	chr10	89517565	ATAD1		-0.133683	2.67022	0.336271	0.92425	0.354353	0.983226	-0.0853477	2.67022	0.492365	0.943032	0.504632	0.989886	0.0496992	2.67025	0.0928901	0.986641	0.0873236	0.962577	-0.479664	2.67653	7.45002e-06	0.686554	8.34034e-07	0.0876789	-0.0875215	2.67025	0.000172149	0.866288	0.000126342	0.707833	cg14259326	chr10	89517565	+	76688986		CTTATCCTTATATAAAATTACTATTCTTCCTAAAACACTATATCTTCCAC		II					rs61855185	0.010064
cg05247838	chr6	52167742			-0.167162	3.14508	0.276785	0.909138	0.295118	0.979658	-0.0920574	3.14508	0.506701	0.945801	0.518344	0.990691	-0.0152339	3.16715	0.650554	0.997266	0.66148	0.994677	-0.572173	3.18373	9.57493e-06	0.686554	1.13637e-06	0.0876789	-0.0577344	3.16715	0.029331	0.989336	0.0261112	0.953205	cg05247838	chr6	52167742	+	30773581		CTATTACTAAACATACCTTCTATAAAATTATAAATACCATCTATACTATC		II			rs16869365	0.079024
cg15936990	chr1	27814725	WASF2	WASF2;WASF2	-0.124115	-2.58157	0.449671	0.945501	0.465794	0.987963	-0.0964659	-2.58157	0.515379	0.94727	0.526634	0.990691	-0.14547	-2.56388	1.14822e-05	0.550964	9.18079e-06	0.436991	-0.23051	-2.54825	0.0678879	1	0.0462998	0.935766	-0.0429597	-2.56388	0.0958491	0.989336	0.088241	0.967492	cg15936990	chr1	27814725	-	23731552		CTTCCAATTTTCTTCTCCACTACTAACATATAAAAACAATACCCATAACC		II
cg03113015	chr7	91808631	CYP51A1-AS1;CYP51A1-AS1	LRRD1;LRRD1;LRRD1;LRRD1;CTB-161K23.1;LRRD1;LRRD1	-0.141233	-2.50221	0.404714	0.938018	0.421809	0.986572	-0.0985279	-2.50221	0.519524	0.947925	0.530592	0.990691	0.054222	-2.51702	0.135811	0.986641	0.12872	0.969139	0.570575	-2.52151	7.83345e-06	0.686554	1.06163e-06	0.0876789	0.0539685	-2.51702	0.0583384	0.989336	0.0598167	0.963754	cg03113015	chr7	91808631	+	9743460		CTTATAAAATCTCCCRAAAAAATTCCRATACRAAAACCAAAAACTCAAAC		II
cg01588961	chr21	35519676		AP000318.2	-0.0721233	2.90387	0.561428	0.961255	0.574295	0.991258	-0.068188	2.90387	0.538905	0.950761	0.549079	0.991408	-0.0202817	2.90592	0.417612	0.992795	0.425074	0.987376	0.391376	2.9019	1.43079e-05	0.686554	2.21743e-06	0.100802	0.0476231	2.90592	0.0154669	0.989336	0.0156366	0.940411	cg01588961	chr21	35519676	+	47611930		TATATTTATTATAAACTATATTTTAAACAACTAAACAATCCAACCCCCAC		II
cg08591023	chr19	54539293			-0.0538051	0.340729	0.721718	0.979516	0.728484	0.995598	-0.0834522	0.340729	0.544927	0.951609	0.554817	0.991507	-0.0212971	0.365632	0.505848	0.994255	0.514742	0.989999	-0.469168	0.377907	3.62696e-05	0.983688	5.8217e-06	0.16761	-0.0362354	0.365632	0.149726	0.989336	0.139491	0.971987	cg08591023	chr19	54539293	-	64761877		CCTAAATCATCTTTATATTTCTCCATAAAAACTAACTTCCTCCACATAAC		II
cg13979970	chr16	34509822		AC007353.1;RP11-488I20.8	-0.00428349	-1.08942	0.992589	0.999631	0.987333	0.999733	-0.229856	-1.08942	0.585167	0.958053	0.593082	0.992727	-0.0676777	-1.04369	0.410068	0.992441	0.417397	0.986771	-1.25239	-1.01923	1.25901e-05	0.686554	1.58294e-06	0.0876789	-0.208875	-1.04369	0.00125745	0.989336	0.00100395	0.884073	cg13979970	chr16	34509822	+	87606494		TAAACCAATAATAATTTTAAAATAACTACCCTACAAACCTCCTTATTCAC		II
cg18113355	chr14	23991557	ZFHX2;THTPA;THTPA	ZFHX2;RP11-66N24.4;RP11-66N24.4;RP11-66N24.4	0.0269476	0.979457	0.800185	0.986329	0.814448	0.997116	0.0576284	0.979457	0.558406	0.953781	0.594282	0.992783	-0.0141663	0.967102	0.526119	0.995076	0.535321	0.991042	0.305617	0.958994	4.23206e-05	0.983688	8.28983e-06	0.188186	0.0416708	0.967102	0.0176465	0.989336	0.0178717	0.945238	cg18113355	chr14	23991557	+	47668280		AAACTAATAAAATTAATAAACTACTAACAAACAACACTAACATCTCCACC		II
cg10958452	chr1	44114346	KDM4A	KDM4A	0.180455	-0.318637	0.250654	0.90179	0.27499	0.978124	0.075616	-0.318637	0.575231	0.95631	0.610624	0.993054	-8.98653e-05	-0.33709	0.99766	0.999913	0.988244	0.999988	-0.490774	-0.346963	1.22139e-05	0.686554	1.53336e-06	0.0876789	-0.0333998	-0.33709	0.164631	0.989336	0.15376	0.97268	cg10958452	chr1	44114346	-	84700247		ACCTTACTAAATAAAAACAAAAACCCCTATTATAAAAAACTTATAACTAC		II
cg12475052	chr12	108028456	BTBD11;BTBD11	BTBD11	-0.0899908	2.42789	0.635314	0.970632	0.645531	0.993629	-0.0868092	2.42789	0.609474	0.961367	0.616166	0.993173	0.0134822	2.43497	0.732836	0.998099	0.718135	0.995806	-0.612779	2.43781	1.90598e-05	0.816283	2.64858e-06	0.114381	-0.121356	2.43497	0.000102982	0.866288	7.37736e-05	0.707833	cg12475052	chr12	108028456	+	46705576		CTAATTCTACAACCCAAAACTACAACTACCCTTCAATACTAAAAACACAC		II
cg06917772	chr11	126286370		ST3GAL4	-0.00905892	1.06526	0.941875	0.996742	0.938918	0.999326	0.0588955	1.06526	0.596861	0.959777	0.631584	0.993582	0.0226262	1.05592	0.377773	0.991424	0.365506	0.983731	-0.241577	1.04854	0.0102017	1	0.00505435	0.779724	-0.0880833	1.05592	1.44437e-05	0.866288	9.35104e-06	0.592725	cg06917772	chr11	126286370	+	85650496		AACCCAAAAATCTCTATTCCCAAATCTCCCTAAATAATTCTAAAACAAAC		II
cg02629106	chr2	120302419	PCDP1	AC069154.2;AC069154.2;AC069154.2	-0.0896714	-1.52591	0.679753	0.975135	0.688234	0.994464	-0.0930247	-1.52591	0.630419	0.964172	0.636018	0.993684	0.174199	-1.55898	6.57237e-06	0.527243	4.32584e-06	0.355624	-0.0489831	-1.57952	0.739922	1	0.707034	0.998154	0.028936	-1.55898	0.33544	0.990156	0.345502	0.981564	cg02629106	chr2	120302419	-	84651897	45783949	AAAAAAACAAAAATACAACAATAAAACCCAAAACCAAACCTACCAAAACA	GAAAAAACGAAAATACGACGATAAAACCCGAAACCAAACCTACCGAAACG	I	A	Red
cg22416077	chr4	41762734		RP11-227F19.1	-0.0968148	1.0558	0.871522	0.99206	0.871745	0.998431	-0.249383	1.0558	0.634146	0.964679	0.639536	0.993817	0.0983693	1.12355	0.316392	0.990513	0.305056	0.98137	-1.2761	1.16424	3.9003e-05	0.983688	6.33284e-06	0.170931	-0.158183	1.12355	0.0404268	0.989336	0.0363242	0.955258	cg22416077	chr4	41762734	-	8730854		ATCCTCAAATATCTAATATTCAAATTCCCCTAATAATCTCACAAACATTC		II					rs77460846	0.16042
cg04462567	chr17	6455368	PITPNM3;PITPNM3		0.106334	3.88383	0.708759	0.978141	0.726553	0.995572	0.128009	3.88383	0.612734	0.961734	0.646927	0.994162	0.0140416	3.8082	0.815252	0.998896	0.800544	0.997509	-1.36559	3.77903	8.3711e-06	0.686554	9.5855e-07	0.0876789	-0.154557	3.8082	0.00116358	0.989336	0.000926473	0.882904	cg04462567	chr17	6455368	-	65670218	85706930	ACAAACCCTCAACAACCCATTATTAACAAAAACTTAAAACATAAATATCA	ACGAACCCTCAACGACCCATTATTAACGAAAACTTAAAACATAAATATCG	I	A	Red
cg27263063	chr1	147096577	BCL9		0.00503431	2.83534	0.963268	0.997876	0.970511	0.999644	-0.0434289	2.83534	0.654432	0.967292	0.658754	0.994441	-0.0078203	2.83281	0.7253	0.997877	0.737117	0.996154	-0.34116	2.83172	3.19076e-05	0.983688	4.97782e-06	0.159238	-0.0553538	2.83281	0.00160659	0.989336	0.00129585	0.887923	cg27263063	chr1	147096577	+	30667270		AACATCATCATACCTAAAAAACCCACAAACCCAAAATAAATATAAAACCC		II
cg08512940	chr12	50016787	PRPF40B	PRPF40B;PRPF40B;PRPF40B;PRPF40B;PRPF40B	-0.0478374	-3.48266	0.685338	0.975786	0.693596	0.99468	-0.0472075	-3.48266	0.658936	0.967794	0.663015	0.994563	-0.0446169	-3.46986	0.052297	0.984859	0.0527009	0.955333	-0.347236	-3.46327	3.13728e-05	0.983688	4.876e-06	0.159238	-0.0388024	-3.46986	0.0312343	0.989336	0.0278575	0.953205	cg08512940	chr12	50016787	-	78774471		AATTCAACRCTCAATAAAAACCAAATCCCAAAAATAAACTTCAAAATCAC		II
cg18589526	chr7	138575872	KIAA1549;KIAA1549		-0.0907176	2.70521	0.463507	0.947962	0.479287	0.988925	-0.0460901	2.70521	0.680842	0.970987	0.683728	0.994935	0.0306255	2.70593	0.247494	0.988453	0.237475	0.977196	0.401368	2.70689	2.36378e-05	0.850682	4.08767e-06	0.141224	0.0234611	2.70593	0.257974	0.989336	0.265847	0.978335	cg18589526	chr7	138575872	-	22802834		ATATTCTCCAAACATCCTTATACTCCTAAATATCTACTTTCRAATAACTC		II
cg04821248	chr16	86337418			-0.0174514	1.66305	0.958631	0.99756	0.954913	0.999513	-0.127339	1.66305	0.681	0.97099	0.683869	0.994935	0.0225542	1.68931	0.736459	0.998099	0.721752	0.995874	-1.06793	1.69328	4.88809e-06	0.686554	4.9336e-07	0.0876789	-0.050198	1.68931	0.340177	0.990527	0.323717	0.980695	cg04821248	chr16	86337418	-	55621257		AAAACTTACACCCCAAAACCCTTAAACAAAAATTACTCRAAATCTATTCC		II			rs138864400	0.0101
cg05087553	chr11	116685338		AP006216.5	-0.118298	1.83215	0.614237	0.968207	0.62524	0.993217	-0.0706807	1.83215	0.738376	0.977855	0.738045	0.996271	-0.0365651	1.79902	0.458679	0.993873	0.466825	0.988593	0.583752	1.77974	0.00483545	1	0.00235418	0.729977	0.172133	1.79902	1.06009e-05	0.809565	8.63935e-06	0.592725	cg05087553	chr11	116685338	+	69706162		CAAACTATTTTTTTATAATAATAACACCATTTCACATTCCCACTAATAAC		II
cg27079096	chr11	4389638	OR52B4	OR52B4	-0.813585	0.46563	0.740659	0.981064	0.74662	0.995782	-0.67276	0.46563	0.760388	0.980123	0.758794	0.996705	-0.0930087	0.523363	0.686018	0.997428	0.697379	0.995649	3.24438	0.578322	2.17368e-05	0.816283	3.66545e-06	0.137649	0.36772	0.523363	0.041842	0.989336	0.042778	0.958661	cg27079096	chr11	4389638	-	41672234		AACATTCTTTACRATATCACCAAAAACTTATAACATATTCCATAATCTTC		II					rs4910623	0.389198
cg01181042	chr3	86438146			0.0602951	2.83911	0.658699	0.973069	0.678245	0.994385	-0.0316504	2.83911	0.79372	0.983225	0.790214	0.997206	-0.0383551	2.82259	0.136651	0.986641	0.138719	0.97102	-0.414723	2.81567	5.44272e-05	0.983688	9.55251e-06	0.188186	-0.0530549	2.82259	0.00880971	0.989336	0.00755178	0.933344	cg01181042	chr3	86438146	-	72633191		TATATTTAACCACCATAATCAATATAAATTCCTATTCCTTTTACTACTCC		II
cg24246483	chr19	49357164	PLEKHA4;PLEKHA4		0.039277	1.41713	0.745077	0.981381	0.761516	0.995948	0.0308404	1.41713	0.776088	0.981457	0.803519	0.997276	0.0145373	1.42251	0.588143	0.996197	0.573914	0.992378	-0.464323	1.42786	4.67515e-06	0.686554	4.69008e-07	0.0876789	-0.0140521	1.42251	0.50396	0.991995	0.484436	0.986241	cg24246483	chr19	49357164	+	19758834		TAAACCCTTCCTAAATACRAAAATCAAAATACTAACTAAACRTCCAAAAC		II			rs79047370	0.054437
cg05120225	chr15	75743136	SIN3A;SIN3A;SIN3A	SIN3A;SIN3A;SIN3A;SIN3A;SIN3A;SIN3A;SIN3A;SIN3A;SIN3A;SIN3A;SIN3A	0.0441217	-2.6795	0.707558	0.978027	0.725398	0.995563	-0.024897	-2.6795	0.817481	0.985294	0.812595	0.997401	0.0135744	-2.68503	0.619341	0.996722	0.604957	0.993161	0.22501	-2.6832	0.0247004	1	0.0157244	0.863419	0.104426	-2.68503	1.35776e-06	0.586361	1.00073e-06	0.432172	cg05120225	chr15	75743136	+	90755506		AATAAAAAAATACTAAAAAAAACCCRCTATCRAATCTAACTAAAAATCTC		II
cg27438935	chr11	75110582	SNORD15A;RPS3;RPS3;RPS3;RPS3;RPS3;RPS3;RPS3;RPS3	SNORD15A;RPS3;RPS3;RPS3;RPS3;RPS3;RPS3;RPS3;RPS3;RPS3;RPS3;RPS3;RPS3;RPS3;RPS3;RPS3;RPS3;RPS3;RPS3;RPS3;RPS3;RPS3;RPS3;RPS3;RPS3;RPS3;RPS3	-0.0388872	-4.0351	0.721548	0.979483	0.72832	0.995598	-0.0220832	-4.0351	0.820389	0.98556	0.815334	0.997432	-0.00806993	-4.02819	0.713275	0.997787	0.724957	0.995874	0.213007	-4.02584	0.0156643	1	0.00927832	0.826535	0.0800026	-4.02819	4.36465e-06	0.69695	3.4143e-06	0.558543	cg27438935	chr11	75110582	+	59694120	2769539	AAAAACTCACCTTCCTCTTCTTAAATATTTACACTACCATCTTACCACCA	AAAAACTCACCTTCCTCTTCTTAAATATTTACACTACCATCTTACCGCCG	I	C	Grn	rs3133187	0.091814
cg00700817	chr5	1368482	LINC01511	RP11-325I22.2;RP11-325I22.2;RP11-325I22.2;RP11-325I22.2	-0.0531209	2.45606	0.792703	0.985506	0.796434	0.996846	-0.0382754	2.45606	0.832782	0.986823	0.827004	0.99776	0.0169442	2.4246	0.699664	0.997733	0.685016	0.995403	-0.725285	2.40394	5.26511e-05	0.983688	9.17349e-06	0.188186	-0.00904748	2.4246	0.792765	0.99807	0.77113	0.995936	cg00700817	chr5	1368482	+	16623908		CTTTACCACTACATATAATACCACAATAAACAACATAAAACACTTACTAC		II
cg20616102	chr22	26150967	MYO18B	MYO18B;MYO18B;MYO18B	0.0103649	2.11365	0.924863	0.99562	0.933815	0.999305	0.0222845	2.11365	0.825357	0.986097	0.850362	0.997962	-0.100184	2.12515	8.58472e-06	0.527243	6.77424e-06	0.355624	-0.00137535	2.12732	0.986482	1	0.971353	0.999785	0.021938	2.12515	0.209586	0.989336	0.215998	0.977335	cg20616102	chr22	26150967	+	18716591		AACAAAACCCRAATTATAAATAAACCTAACRTCAAATAACTACCTTAACC		II
cg01184449	chr2	42396170	EML4;EML4	EML4;EML4;EML4;EML4;EML4;AC083949.1	0.0984571	1.87409	0.660514	0.973355	0.679998	0.994385	0.0409448	1.87409	0.838936	0.987549	0.863248	0.998623	0.000423859	1.86428	0.992366	0.999913	0.978217	0.999926	-0.248522	1.85312	0.171382	1	0.134762	0.976873	-0.161731	1.86428	4.10272e-06	0.69695	2.4704e-06	0.558543	cg01184449	chr2	42396170	+	40762119		ATACTCTAATACATAAAAAATCCTCTCCCTATATAACCCCTAAAAAACCC		II
cg25627675	chr11	8707082	RPL27A;SNORA45	RPL27A;SNORA45	0.0256	2.02487	0.864313	0.991408	0.8759	0.998489	0.0237863	2.02487	0.858381	0.989165	0.881685	0.998774	-0.00606827	1.99417	0.824113	0.998988	0.836936	0.998123	-0.459889	1.98152	2.64993e-05	0.915516	3.96613e-06	0.141224	-0.0389582	1.99417	0.0706837	0.989336	0.0645329	0.965484	cg25627675	chr11	8707082	+	19635157		TCCCTAAACAAAATATATATATTTCTAATCTAAACACTAACRAAAACACC		II					rs2073686	0.185517
cg16347833	chr17	27917135	GIT1;GIT1	GIT1;GIT1;GIT1;ANKRD13B	0.0471322	-0.410761	0.735548	0.980615	0.75235	0.995942	0.0219666	-0.410761	0.859794	0.989284	0.883024	0.998774	-0.0233706	-0.386201	0.381215	0.991435	0.388046	0.984786	-0.404724	-0.370033	3.42292e-05	0.983688	5.42405e-06	0.161547	-0.0700058	-0.386201	0.000871803	0.989336	0.000686401	0.87943	cg16347833	chr17	27917135	+	2746853		CACTACCTAACCTTTCTAACACCTAAACRTCCATATTATTAACAATAAAC		II
cg09557342	chr8	30014267	DCTN6	DCTN6	0.0178478	-3.06092	0.873106	0.992138	0.884315	0.998552	-0.0099765	-3.06092	0.922307	0.994736	0.911294	0.999135	0.00269942	-3.05553	0.902945	0.999539	0.88842	0.998556	-0.354985	-3.05161	3.36626e-05	0.983688	5.31452e-06	0.161547	-0.0531635	-3.05553	0.00229049	0.989336	0.00187248	0.903715	cg09557342	chr8	30014267	-	68749843		AAAAAAAATAACRTCAACTTTTTCCTAAAAAAAACCRACTCCCTTCTCCC		II
cg21264207	chr10	64576130	EGR2;EGR2;EGR2;EGR2	EGR2;EGR2;EGR2;EGR2	0.0574634	-3.43294	0.613483	0.968149	0.63447	0.993369	-0.00476133	-3.43294	0.963092	0.997694	0.949709	0.99962	0.0400038	-3.43135	0.150635	0.986641	0.143081	0.97102	0.267831	-3.42793	0.018332	1	0.0111349	0.839453	0.0986298	-3.43135	7.26227e-06	0.69695	5.82005e-06	0.558543	cg21264207	chr10	64576130	+	45708163		CRTCACRAATATTAAAAACCTACCCATAAATACTTAAAACAACACTTTCC		II
cg09180629	chr3	49395208	GPX1;GPX1;GPX1	GPX1;GPX1;GPX1	0.0485558	-2.75592	0.73874	0.980881	0.755421	0.995948	-5.24045e-06	-2.75592	0.999968	0.999989	0.984463	0.999865	0.108046	-2.75815	1.03774e-05	0.527243	6.99952e-06	0.355624	-0.0219394	-2.75938	0.798161	1	0.769083	0.998154	0.0175717	-2.75815	0.356322	0.990614	0.366942	0.982608	cg09180629	chr3	49395208	+	38700174		AAAATCTCCCTTATTTATAATTAAAACRTTTCTCTCCTCCTCTTAACCCC		II
[truncated: 31 more columns]

## Sheet: Table S2A
Table S2A Gene sets enriched in DMP analysis associated with the slope of mPACCtrailsB
Gene Set Enrichment Analysis (GSEA) using methylRRA(…, method = "GSEA") function from methylGSA R package
KEGG
Description	Size	enrichmentScore	NES	pvalue	padj	leading_edge	ID
ErbB signaling pathway	86	0.774294	1.17127	0.000999001	0.047952	tags=19%, list=21%, signal=15%	4012
Progesterone-mediated oocyte maturation	86	0.778741	1.178	0.000999001	0.047952	tags=17%, list=11%, signal=16%	4914
Renal cell carcinoma	66	0.754599	1.13569	0.000999001	0.047952	tags=15%, list=16%, signal=13%	5211
Non-small cell lung cancer	54	0.800606	1.19841	0.000999001	0.047952	tags=19%, list=15%, signal=16%	5223
MAPK signaling pathway	267	0.695987	1.07228	0.001998	0.0523113	tags=18%, list=23%, signal=14%	4010
T cell receptor signaling pathway	107	0.737927	1.12174	0.001998	0.0523113	tags=24%, list=21%, signal=19%	4660
Glycosphingolipid biosynthesis - lacto and neolacto series	26	0.845028	1.22507	0.002997	0.0523113	tags=15%, list=4%, signal=15%	601
Pathways in cancer	322	0.686468	1.05939	0.002997	0.0523113	tags=17%, list=21%, signal=13%	5200
Colorectal cancer	62	0.752496	1.13058	0.002997	0.0523113	tags=24%, list=23%, signal=19%	5210
Chronic myeloid leukemia	73	0.74701	1.1264	0.002997	0.0523113	tags=16%, list=23%, signal=13%	5220
Acute myeloid leukemia	57	0.764952	1.14675	0.002997	0.0523113	tags=12%, list=17%, signal=10%	5221
Toxoplasmosis	130	0.720668	1.09873	0.003996	0.0590179	tags=19%, list=22%, signal=15%	5145
Prostate cancer	89	0.739241	1.11944	0.003996	0.0590179	tags=13%, list=17%, signal=11%	5215
Long-term depression	68	0.742884	1.11864	0.004995	0.0639361	tags=10%, list=12%, signal=9%	4730
Endometrial cancer	52	0.762827	1.14008	0.004995	0.0639361	tags=17%, list=16%, signal=15%	5213
Cardiac muscle contraction	72	0.737199	1.11165	0.00699301	0.0839161	tags=14%, list=17%, signal=12%	4260
Fc epsilon RI signaling pathway	79	0.725106	1.09523	0.012987	0.138528	tags=16%, list=21%, signal=13%	4664
Aldosterone-regulated sodium reabsorption	42	0.766141	1.13652	0.012987	0.138528	tags=10%, list=23%, signal=7%	4960
Glioma	65	0.732943	1.10259	0.013986	0.141332	tags=17%, list=23%, signal=13%	5214
Fructose and mannose metabolism	36	0.773669	1.14035	0.015984	0.153447	tags=17%, list=22%, signal=13%	51
Melanoma	71	0.725599	1.09371	0.017982	0.15845	tags=14%, list=23%, signal=11%	5218
Gastric acid secretion	74	0.722191	1.08929	0.018981	0.15845	tags=19%, list=20%, signal=15%	4971
Epithelial cell signaling in Helicobacter pylori infection	68	0.72725	1.0951	0.018981	0.15845	tags=26%, list=20%, signal=21%	5120
B cell receptor signaling pathway	75	0.722234	1.08955	0.01998	0.15984	tags=20%, list=19%, signal=16%	4662
Amyotrophic lateral sclerosis	53	0.739142	1.10563	0.024975	0.191808	tags=28%, list=18%, signal=23%	5014
Ubiquitin mediated proteolysis	131	0.697341	1.06342	0.025974	0.191808	tags=19%, list=22%, signal=15%	4120
Over-representation analysis using missMethyl (pDMP < 0.01)
C2CP
	N	DE	P.DE	FDR
REACTOME_APOBEC3G_MEDIATED_RESISTANCE_TO_HIV_1_INFECTION	5	5	0	0
REACTOME_LOSS_OF_MECP2_BINDING_ABILITY_TO_THE_NCOR_SMRT_COMPLEX	7	7	0	0
REACTOME_REGULATION_OF_MECP2_EXPRESSION_AND_ACTIVITY	32	23	3.1973e-05	0.0237879
REACTOME_LAMININ_INTERACTIONS	30	21	0.000308175	0.152431
REACTOME_MUSCLE_CONTRACTION	205	93	0.000417138	0.152431
KEGG_FOCAL_ADHESION	199	97	0.000539279	0.152431
REACTOME_INTEGRATION_OF_PROVIRUS	9	7	0.000587334	0.152431
REACTOME_MET_ACTIVATES_PTK2_SIGNALING	30	20	0.000660938	0.152431
KEGG_ARGININE_AND_PROLINE_METABOLISM	54	25	0.000898133	0.152431
REACTOME_REGULATION_OF_CYTOSKELETAL_REMODELING_AND_CELL_SPREADING_BY_IPP_COMPLEX_COMPONENTS	8	7	0.0011063	0.152431
REACTOME_CELL_DEATH_SIGNALLING_VIA_NRAGE_NRIF_AND_NADE	76	40	0.00116921	0.152431
REACTOME_MET_PROMOTES_CELL_MOTILITY	41	25	0.00120132	0.152431
REACTOME_NR1H3_NR1H2_REGULATE_GENE_EXPRESSION_LINKED_TO_CHOLESTEROL_TRANSPORT_AND_EFFLUX	37	21	0.00138947	0.152431
REACTOME_EGR2_AND_SOX10_MEDIATED_INITIATION_OF_SCHWANN_CELL_MYELINATION	29	18	0.00143252	0.152431
REACTOME_LOSS_OF_FUNCTION_OF_MECP2_IN_RETT_SYNDROME	13	10	0.00143985	0.152431
REACTOME_YAP1_AND_WWTR1_TAZ_STIMULATED_GENE_EXPRESSION	15	11	0.00145437	0.152431
REACTOME_TRANSCRIPTIONAL_REGULATION_BY_MECP2	63	35	0.00146771	0.152431
REACTOME_CARDIAC_CONDUCTION	137	65	0.00147244	0.152431
REACTOME_TRAFFICKING_OF_AMPA_RECEPTORS	31	20	0.0014846	0.152431
REACTOME_CASPASE_ACTIVATION_VIA_DEPENDENCE_RECEPTORS_IN_THE_ABSENCE_OF_LIGAND	10	8	0.00152187	0.152431
REACTOME_GLI_PROTEINS_BIND_PROMOTERS_OF_HH_RESPONSIVE_GENES_TO_PROMOTE_TRANSCRIPTION	7	6	0.001554	0.152431
NABA_BASEMENT_MEMBRANES	40	25	0.00157148	0.152431
REACTOME_EXTRINSIC_PATHWAY_OF_FIBRIN_CLOT_FORMATION	5	4	0.00160895	0.152431
BIOCARTA_EIF4_PATHWAY	24	16	0.00163905	0.152431
REACTOME_NRAGE_SIGNALS_DEATH_THROUGH_JNK	59	33	0.00177355	0.158343
REACTOME_ZINC_EFFLUX_AND_COMPARTMENTALIZATION_BY_THE_SLC30_FAMILY	7	5	0.001985	0.169047
REACTOME_PLATELET_HOMEOSTASIS	86	43	0.00204492	0.169047
BIOCARTA_TERC_PATHWAY	6	5	0.00214023	0.170607
REACTOME_BETA_OXIDATION_OF_HEXANOYL_COA_TO_BUTANOYL_COA	5	4	0.00230821	0.177653
BIOCARTA_AGR_PATHWAY	33	20	0.00264217	0.182367
REACTOME_P75_NTR_RECEPTOR_MEDIATED_SIGNALLING	97	47	0.00268294	0.182367
REACTOME_GLUTAMATE_AND_GLUTAMINE_METABOLISM	14	8	0.00305146	0.182367
KEGG_ECM_RECEPTOR_INTERACTION	84	43	0.00315873	0.182367
REACTOME_ERYTHROCYTES_TAKE_UP_OXYGEN_AND_RELEASE_CARBON_DIOXIDE	9	5	0.0033053	0.182367
KEGG_ARRHYTHMOGENIC_RIGHT_VENTRICULAR_CARDIOMYOPATHY_ARVC	74	39	0.00331028	0.182367
BIOCARTA_VITCB_PATHWAY	11	8	0.00336489	0.182367
REACTOME_ERYTHROCYTES_TAKE_UP_CARBON_DIOXIDE_AND_RELEASE_OXYGEN	13	7	0.00338368	0.182367
KEGG_HEDGEHOG_SIGNALING_PATHWAY	56	29	0.00354284	0.182367
REACTOME_REDUCTION_OF_CYTOSOLIC_CA_LEVELS	12	9	0.00355943	0.182367
REACTOME_VXPX_CARGO_TARGETING_TO_CILIUM	21	13	0.00369837	0.182367
BIOCARTA_SKP2E2F_PATHWAY	10	7	0.0037247	0.182367
REACTOME_LYSOSPHINGOLIPID_AND_LPA_RECEPTORS	14	8	0.00376954	0.182367
REACTOME_NEURONAL_SYSTEM	410	171	0.00379753	0.182367
REACTOME_ACTIVATION_OF_TRKA_RECEPTORS	6	5	0.00380274	0.182367
BIOCARTA_SARS_PATHWAY	7	5	0.00380304	0.182367
PID_DELTA_NP63_PATHWAY	47	25	0.00381827	0.182367
REACTOME_SIGNALING_BY_HIPPO	20	13	0.00384016	0.182367
REACTOME_SODIUM_CALCIUM_EXCHANGERS	11	8	0.00400589	0.184075
REACTOME_CELL_EXTRACELLULAR_MATRIX_INTERACTIONS	18	12	0.00404107	0.184075
REACTOME_ERKS_ARE_INACTIVATED	13	8	0.00430589	0.192215
C5BP
	N	DE	P.DE	FDR
GO_NEURON_DEVELOPMENT	1114	470	0	0
GO_CELL_PART_MORPHOGENESIS	691	314	0	0
GO_CELL_CELL_SIGNALING	1665	624	0	0
GO_CELL_MORPHOGENESIS_INVOLVED_IN_DIFFERENTIATION	748	332	0	0
GO_NEUROGENESIS	1625	659	0	0
GO_CELL_PROJECTION_ORGANIZATION	1545	614	0	0
GO_NEURON_DIFFERENTIATION	1365	571	0	0
GO_CELL_MORPHOGENESIS_INVOLVED_IN_NEURON_DIFFERENTIATION	592	272	0	0
GO_BIOLOGICAL_ADHESION	1425	550	0	0
GO_POSTSYNAPSE	622	279	0	0
GO_SYNAPSE	1332	532	0	0
GO_ACTIVATION_OF_STORE_OPERATED_CALCIUM_CHANNEL_ACTIVITY	5	5	0	0
GO_TYPE_II_PNEUMOCYTE_DIFFERENTIATION	5	5	0	0
GO_CALCIUM_ACTIVATED_PHOSPHOLIPID_SCRAMBLING	5	5	0	0
GO_ANTERIOR_HEAD_DEVELOPMENT	7	7	0	0
GO_REGULATION_OF_BASEMENT_MEMBRANE_ASSEMBLY_INVOLVED_IN_EMBRYONIC_BODY_MORPHOGENESIS	5	5	0	0
GO_BASAL_CORTEX	5	5	0	0
GO_DNA_TOPOISOMERASE_ACTIVITY	6	6	0	0
GO_CADMIUM_ION_BINDING	5	5	0	0
GO_VOLTAGE_GATED_CALCIUM_CHANNEL_ACTIVITY_INVOLVED_IN_CARDIAC_MUSCLE_CELL_ACTION_POTENTIAL	5	5	0	0
GO_INNER_EAR_MORPHOGENESIS	100	57	1.63986e-06	0.000795877
GO_EAR_MORPHOGENESIS	120	63	1.1773e-05	0.00545409
GO_POSTSYNAPTIC_MEMBRANE	331	157	1.28086e-05	0.00567589
GO_NUCLEAR_CYCLIN_DEPENDENT_PROTEIN_KINASE_HOLOENZYME_COMPLEX	12	10	1.59821e-05	0.00678706
GO_DEVELOPMENTAL_INDUCTION	34	23	2.11206e-05	0.00861043
GO_CELL_JUNCTION	1313	524	3.50659e-05	0.0136483
GO_REGULATION_OF_METAL_ION_TRANSPORT	400	161	3.74567e-05	0.0136483
GO_REGULATION_OF_NERVOUS_SYSTEM_DEVELOPMENT	928	378	3.74955e-05	0.0136483
GO_NEURON_TO_NEURON_SYNAPSE	363	171	5.03724e-05	0.0177033
GO_DENDRITE_DEVELOPMENT	244	120	5.5158e-05	0.018739
GO_AXON_DEVELOPMENT	523	234	5.90191e-05	0.018745
GO_POSITIVE_REGULATION_OF_NERVOUS_SYSTEM_DEVELOPMENT	547	231	6.13864e-05	0.018745
GO_ORGAN_INDUCTION	22	16	6.23859e-05	0.018745
GO_POSITIVE_REGULATION_OF_RNA_METABOLIC_PROCESS	1710	618	6.28947e-05	0.018745
GO_EAR_DEVELOPMENT	220	102	6.43716e-05	0.018745
GO_PIGMENT_GRANULE_LOCALIZATION	26	17	7.15883e-05	0.0202675
GO_ANIMAL_ORGAN_MORPHOGENESIS	1071	419	7.56818e-05	0.0208473
GO_SENSORY_ORGAN_MORPHOGENESIS	258	117	8.41346e-05	0.0225658
GO_REGULATION_OF_TRANSPORT	1894	659	0.000102083	0.0249042
GO_PERIPHERAL_NERVOUS_SYSTEM_DEVELOPMENT	75	43	0.000103117	0.0249042
GO_POSITIVE_REGULATION_OF_SYNAPTIC_TRANSMISSION	164	82	0.00010476	0.0249042
GO_SPECIFICATION_OF_ANIMAL_ORGAN_IDENTITY	34	23	0.000106951	0.0249042
GO_CELL_FATE_COMMITMENT	271	118	0.000108082	0.0249042
GO_POSITIVE_REGULATION_OF_NUCLEOBASE_CONTAINING_COMPOUND_METABOLIC_PROCESS	1870	668	0.000109165	0.0249042
GO_NEURON_PROJECTION	1317	512	0.000109958	0.0249042
GO_CELLULAR_COMPONENT_MORPHOGENESIS	1141	465	0.000119445	0.0264648
GO_REGULATION_OF_ION_TRANSPORT	699	265	0.00012858	0.0278827
GO_SYNAPTIC_SIGNALING	733	295	0.000138592	0.0294276
GO_EMBRYONIC_ORGAN_MORPHOGENESIS	294	131	0.000149674	0.0311321
GO_EMBRYONIC_MORPHOGENESIS	592	243	0.000158147	0.0322366
GO_BEHAVIOR	598	239	0.000162244	0.0324233
GO_VOLTAGE_GATED_CATION_CHANNEL_ACTIVITY	142	69	0.000169382	0.0331989
GO_MUSCLE_SYSTEM_PROCESS	470	183	0.000176773	0.0335336
GO_HEAD_DEVELOPMENT	774	312	0.00017767	0.0335336
GO_CELL_SURFACE_RECEPTOR_SIGNALING_PATHWAY_INVOLVED_IN_CELL_CELL_SIGNALING	622	255	0.000181638	0.0336592
GO_NEURON_PROJECTION_GUIDANCE	282	137	0.00020598	0.0370283
GO_MUSCLE_CONTRACTION	362	146	0.000207086	0.0370283
GO_SCHWANN_CELL_DIFFERENTIATION	37	24	0.000216611	0.0376614
GO_CATION_CHANNEL_COMPLEX	219	102	0.000218017	0.0376614
GO_HEART_INDUCTION	8	7	0.000227645	0.0386694
GO_CYCLIN_CDK_POSITIVE_TRANSCRIPTION_ELONGATION_FACTOR_COMPLEX	7	6	0.000264349	0.044168
GO_POSITIVE_REGULATION_OF_NEURON_DIFFERENTIATION	378	165	0.000280022	0.046032
GO_POSITIVE_REGULATION_OF_MULTICELLULAR_ORGANISMAL_PROCESS	1825	633	0.000288187	0.0466223
GO_CELL_SUBSTRATE_JUNCTION	414	181	0.000300204	0.0478074
GO_CELL_CELL_ADHESION	847	325	0.000310151	0.0486317
GO_HOST_CELL_NUCLEUS	7	6	0.000318677	0.0492114
GO_REGULATION_OF_CALCIUM_ION_TRANSPORT	261	105	0.000327502	0.0497491
GO_HISTONE_METHYLATION	138	65	0.000331921	0.0497491
GO_MELANOSOME_MEMBRANE	14	10	0.000347049	0.0509198
GO_CELL_CELL_SIGNALING_BY_WNT	521	214	0.000351406	0.0509198
GO_HISTONE_H4_K12_ACETYLATION	7	6	0.00035472	0.0509198
GO_NEGATIVE_REGULATION_OF_RESPONSE_TO_STIMULUS	1703	582	0.000371932	0.0516652
GO_REGULATION_OF_ANATOMICAL_STRUCTURE_MORPHOGENESIS	1163	427	0.000374691	0.0516652
GO_CATION_CHANNEL_ACTIVITY	338	142	0.00037512	0.0516652
GO_INTRINSIC_COMPONENT_OF_POSTSYNAPTIC_MEMBRANE	122	61	0.000383614	0.0521306
GO_MACROPHAGE_FUSION	6	5	0.000393771	0.0528068
GO_DEVELOPMENTAL_GROWTH	677	269	0.000412682	0.0546241
GO_ESTABLISHMENT_OF_PIGMENT_GRANULE_LOCALIZATION	24	15	0.000428934	0.0560473
GO_SYNAPSE_ASSEMBLY	178	85	0.000436392	0.0563001
GO_MICROTUBULE_BASED_PROCESS	752	288	0.000455447	0.0580239
GO_CENTRAL_NERVOUS_SYSTEM_DEVELOPMENT	995	389	0.000472223	0.058944
GO_REGULATION_OF_RELAXATION_OF_MUSCLE	11	8	0.000474235	0.058944
GO_DIVALENT_INORGANIC_CATION_TRANSPORT	499	192	0.000502789	0.0610322
GO_REGULATION_OF_RYANODINE_SENSITIVE_CALCIUM_RELEASE_CHANNEL_ACTIVITY	26	16	0.00050709	0.0610322
GO_NEGATIVE_REGULATION_OF_ACUTE_INFLAMMATORY_RESPONSE_TO_ANTIGENIC_STIMULUS	5	4	0.000509001	0.0610322
GO_POSITIVE_REGULATION_OF_DEVELOPMENTAL_PROCESS	1428	510	0.000530044	0.0617653
GO_POSITIVE_REGULATION_OF_TOLL_LIKE_RECEPTOR_3_SIGNALING_PATHWAY	7	6	0.000533702	0.0617653
GO_REGULATION_OF_CELLULAR_LOCALIZATION	802	306	0.000534948	0.0617653
GO_POSITIVE_REGULATION_OF_MACROPHAGE_FUSION	5	4	0.000539355	0.0617653
GO_SENSORY_ORGAN_DEVELOPMENT	549	221	0.000560364	0.0629227
GO_FOREBRAIN_DEVELOPMENT	383	164	0.00056181	0.0629227
GO_METAL_ION_TRANSMEMBRANE_TRANSPORTER_ACTIVITY	442	181	0.000588922	0.0652423
GO_POSITIVE_REGULATION_OF_NEURON_PROJECTION_DEVELOPMENT	289	130	0.000608492	0.0666855
GO_CATION_TRANSPORT	1180	418	0.000647299	0.0700573
GO_COGNITION	298	128	0.000653007	0.0700573
GO_VISUAL_BEHAVIOR	52	29	0.000690772	0.0725894
GO_REGULATION_OF_NEURON_DIFFERENTIATION	659	272	0.000690853	0.0725894
GO_INTRINSIC_COMPONENT_OF_PLASMA_MEMBRANE	1744	594	0.000712888	0.0726929
GO_SYNAPTIC_MEMBRANE	438	189	0.000714893	0.0726929
GO_AGING	323	125	0.000718635	0.0726929
GO_NEGATIVE_REGULATION_OF_SIGNALING	1427	497	0.000720367	0.0726929
GO_TRANSCRIPTION_FACTOR_BINDING	666	260	0.000768019	0.0761868
GO_RETINOIC_ACID_BINDING	19	13	0.000775297	0.0761868
GO_CELLULAR_RESPONSE_TO_ESTROGEN_STIMULUS	14	10	0.000777416	0.0761868
GO_REGULATION_OF_DENDRITE_DEVELOPMENT	152	75	0.000790861	0.0767662
GO_ROUNDABOUT_BINDING	8	7	0.000801251	0.0770411
GO_ANIMAL_ORGAN_FORMATION	65	36	0.00083251	0.0778524
GO_REGULATION_OF_DENDRITIC_CELL_DIFFERENTIATION	12	8	0.000834332	0.0778524
GO_POSITIVE_REGULATION_OF_SEQUESTERING_OF_TRIGLYCERIDE	7	5	0.000837851	0.0778524
GO_MOLECULAR_ADAPTOR_ACTIVITY	280	122	0.000840244	0.0778524
GO_RHO_GUANYL_NUCLEOTIDE_EXCHANGE_FACTOR_ACTIVITY	79	45	0.000871987	0.0800072
GO_REGULATION_OF_RAS_PROTEIN_SIGNAL_TRANSDUCTION	237	110	0.000893744	0.0800072
GO_DETERMINATION_OF_LIVER_LEFT_RIGHT_ASYMMETRY	6	5	0.000900761	0.0800072
GO_ENDOPLASMIC_RETICULUM_TO_CYTOSOL_TRANSPORT	28	16	0.000901792	0.0800072
GO_REGULATION_OF_NEURON_PROJECTION_DEVELOPMENT	504	215	0.000905855	0.0800072
GO_PURINE_DEOXYRIBONUCLEOSIDE_TRIPHOSPHATE_METABOLIC_PROCESS	9	7	0.000916794	0.0800072
GO_EXTRACELLULAR_MATRIX_ASSEMBLY	42	24	0.00091845	0.0800072
GO_CEREBELLAR_CORTEX_MORPHOGENESIS	30	19	0.000943983	0.0815345
GO_POSITIVE_REGULATION_OF_CELLULAR_COMPONENT_ORGANIZATION	1220	456	0.000971444	0.0819327
GO_SKELETAL_MUSCLE_ORGAN_DEVELOPMENT	168	73	0.00098136	0.0819327
GO_OTIC_VESICLE_FORMATION	8	6	0.000982939	0.0819327
GO_REGULATION_OF_SYSTEM_PROCESS	614	231	0.0009981	0.0819327
GO_HEART_FIELD_SPECIFICATION	15	11	0.00100495	0.0819327
GO_POSITIVE_REGULATION_OF_HISTONE_H4_ACETYLATION	7	6	0.00100939	0.0819327
GO_CATION_TRANSMEMBRANE_TRANSPORTER_ACTIVITY	649	244	0.00101353	0.0819327
GO_LONG_TERM_SYNAPTIC_POTENTIATION	86	45	0.00101504	0.0819327
GO_POSITIVE_REGULATION_OF_TRANSCRIPTION_BY_RNA_POLYMERASE_II	1198	436	0.00102094	0.0819327
GO_AXON	616	256	0.00106582	0.0848657
GO_TRANSCRIPTION_REGULATOR_ACTIVITY	1718	592	0.00108635	0.0858298
GO_NEGATIVE_REGULATION_OF_DENDRITIC_CELL_DIFFERENTIATION	6	5	0.00113127	0.0884307
GO_REGULATION_OF_CELL_COMMUNICATION_BY_ELECTRICAL_COUPLING_INVOLVED_IN_CARDIAC_CONDUCTION	9	7	0.00114095	0.0884307
GO_RESPONSE_TO_ABIOTIC_STIMULUS	1235	429	0.00114948	0.0884307
GO_ANCHORING_JUNCTION	823	329	0.00116072	0.0884307
GO_REGULATION_OF_TRANS_SYNAPTIC_SIGNALING	444	188	0.00116265	0.0884307
GO_REGULATION_OF_CELL_COMMUNICATION_BY_ELECTRICAL_COUPLING	12	9	0.00117328	0.0885783
GO_POSITIVE_REGULATION_OF_CELL_DEVELOPMENT	562	224	0.00121025	0.0906973
GO_REGULATION_OF_EMBRYONIC_DEVELOPMENT	133	62	0.00123129	0.0906973
GO_UBIQUITIN_INDEPENDENT_PROTEIN_CATABOLIC_PROCESS_VIA_THE_MULTIVESICULAR_BODY_SORTING_PATHWAY	5	4	0.00123391	0.0906973
GO_SITE_OF_POLARIZED_GROWTH	181	87	0.00124033	0.0906973
GO_EMBRYONIC_ORGAN_DEVELOPMENT	434	177	0.00125107	0.0906973
GO_PROTEIN_METHYLATION	178	76	0.00125474	0.0906973
GO_CANONICAL_WNT_SIGNALING_PATHWAY	337	138	0.00127826	0.0916854
GO_REGULATION_OF_CELL_DEVELOPMENT	955	370	0.0012864	0.0916854
GO_GABA_ERGIC_SYNAPSE	72	39	0.00130654	0.092363
GO_CELL_CELL_ADHESION_VIA_PLASMA_MEMBRANE_ADHESION_MOLECULES	274	120	0.00132224	0.092363
GO_PROTEIN_LOCALIZATION_TO_CELL_PERIPHERY	327	140	0.00133185	0.092363
GO_PHOSPHOTRANSFERASE_ACTIVITY_NITROGENOUS_GROUP_AS_ACCEPTOR	7	5	0.00133216	0.092363
GO_STRIATED_MUSCLE_CONTRACTION	177	74	0.0014223	0.0975342
GO_DEOXYRIBONUCLEOSIDE_TRIPHOSPHATE_METABOLIC_PROCESS	18	11	0.00143198	0.0975342
GO_GUANYL_NUCLEOTIDE_EXCHANGE_FACTOR_ACTIVITY	216	101	0.00143706	0.0975342
GO_KIDNEY_EPITHELIUM_DEVELOPMENT	140	66	0.00144502	0.0975342
GO_NEPHRON_TUBULE_EPITHELIAL_CELL_DIFFERENTIATION	15	11	0.00146988	0.0978654
GO_CHROMATIN_BINDING	544	209	0.00147613	0.0978654
GO_RESPIRATORY_SYSTEM_DEVELOPMENT	201	89	0.00147874	0.0978654

## Sheet: Table S2B
Table S2B Gene sets enriched in DMP analysis associated with the slope of mPACCdigit
Gene Set Enrichment Analysis (GSEA) using methylRRA(…, method = "GSEA") function from methylGSA R package
KEGG
Description	Size	enrichmentScore	NES	pvalue	padj	leading_edge	ID
Small cell lung cancer	85	0.758309	1.15218	0.000999001	0.047952	tags=28%, list=20%, signal=23%	5222
Allograft rejection	35	0.953477	1.40496	0.000999001	0.047952	tags=9%, list=4%, signal=8%	5330
Graft-versus-host disease	37	0.830864	1.22811	0.000999001	0.047952	tags=11%, list=8%, signal=10%	5332
Viral myocarditis	68	0.797611	1.20411	0.000999001	0.047952	tags=16%, list=18%, signal=13%	5416
Ribosome	86	0.740865	1.12611	0.001998	0.0639361	tags=24%, list=19%, signal=20%	3010
Amyotrophic lateral sclerosis	53	0.769578	1.15121	0.001998	0.0639361	tags=25%, list=18%, signal=20%	5014
Tight junction	129	0.706661	1.08288	0.003996	0.0959041	tags=22%, list=20%, signal=18%	4530
Natural killer cell mediated cytotoxicity	131	0.70618	1.08245	0.003996	0.0959041	tags=27%, list=24%, signal=21%	4650
Ubiquitin mediated proteolysis	131	0.700905	1.07436	0.004995	0.10656	tags=22%, list=28%, signal=16%	4120
Neurotrophin signaling pathway	126	0.702516	1.07604	0.00799201	0.137006	tags=22%, list=23%, signal=17%	4722
Type I diabetes mellitus	41	0.782305	1.16099	0.00799201	0.137006	tags=7%, list=4%, signal=7%	4940
Focal adhesion	198	0.684927	1.05679	0.00899101	0.137006	tags=20%, list=23%, signal=15%	4510
T cell receptor signaling pathway	107	0.711211	1.08644	0.00999001	0.137006	tags=23%, list=23%, signal=18%	4660
Toxoplasmosis	130	0.696862	1.068	0.00999001	0.137006	tags=24%, list=25%, signal=18%	5145
Retinol metabolism	64	0.740063	1.11503	0.012987	0.166234	tags=22%, list=16%, signal=18%	830
Phagosome	149	0.691303	1.06184	0.013986	0.167832	tags=25%, list=24%, signal=19%	4145
Glycosphingolipid biosynthesis - lacto and neolacto series	26	0.816416	1.19078	0.014985	0.169243	tags=15%, list=10%, signal=14%	601
NOD-like receptor signaling pathway	57	0.742906	1.11469	0.015984	0.170496	tags=18%, list=14%, signal=15%	4621
Non-small cell lung cancer	54	0.747243	1.11901	0.016983	0.171618	tags=26%, list=21%, signal=20%	5223
Ascorbate and aldarate metabolism	26	0.805348	1.17463	0.018981	0.182218	tags=23%, list=15%, signal=20%	53
Fc gamma R-mediated phagocytosis	91	0.709159	1.07902	0.01998	0.182674	tags=22%, list=18%, signal=18%	4666
MAPK signaling pathway	267	0.672493	1.04143	0.020979	0.18309	tags=23%, list=27%, signal=17%	4010
Hedgehog signaling pathway	56	0.738223	1.10684	0.022977	0.191808	tags=14%, list=6%, signal=13%	4340
Porphyrin and chlorophyll metabolism	43	0.757427	1.12567	0.023976	0.191808	tags=23%, list=11%, signal=21%	860
p53 signaling pathway	67	0.723396	1.09167	0.024975	0.191808	tags=28%, list=20%, signal=23%	4115
Alanine, aspartate and glutamate metabolism	32	0.777621	1.14277	0.028971	0.198658	tags=28%, list=20%, signal=23%	250
Notch signaling pathway	47	0.745502	1.11156	0.028971	0.198658	tags=15%, list=23%, signal=12%	4330
VEGF signaling pathway	76	0.71327	1.08067	0.028971	0.198658	tags=24%, list=27%, signal=17%	4370
Over-representation analysis using missMethyl (pDMP < 0.01)
C2CP
	N	DE	P.DE	FDR
REACTOME_NRCAM_INTERACTIONS	7	7	0	0
REACTOME_SODIUM_CALCIUM_EXCHANGERS	11	10	2.04908e-05	0.0228678
REACTOME_PROTEIN_PROTEIN_INTERACTIONS_AT_SYNAPSES	87	52	3.11723e-05	0.0231922
REACTOME_NEUREXINS_AND_NEUROLIGINS	56	36	6.18122e-05	0.0344912
REACTOME_SIGNALING_BY_HIPPO	20	15	0.000130149	0.0580984
PID_RAC1_REG_PATHWAY	38	26	0.00020228	0.0752482
REACTOME_IONOTROPIC_ACTIVITY_OF_KAINATE_RECEPTORS	10	9	0.000245853	0.0783919
REACTOME_MUSCLE_CONTRACTION	205	92	0.000394284	0.100032
REACTOME_DOPAMINE_NEUROTRANSMITTER_RELEASE_CYCLE	23	16	0.000403353	0.100032
C5BP
	N	DE	P.DE	FDR
GO_NEURON_DEVELOPMENT	1114	455	0	0
GO_CELL_MORPHOGENESIS_INVOLVED_IN_DIFFERENTIATION	748	327	0	0
GO_NEUROGENESIS	1625	635	0	0
GO_EMBRYONIC_MORPHOGENESIS	592	249	0	0
GO_CELL_PROJECTION_ORGANIZATION	1545	606	0	0
GO_NEURON_DIFFERENTIATION	1365	554	0	0
GO_CELL_MORPHOGENESIS_INVOLVED_IN_NEURON_DIFFERENTIATION	592	272	0	0
GO_PLATELET_DENSE_TUBULAR_NETWORK	11	11	0	0
GO_POSTSYNAPTIC_MEMBRANE	331	159	0	0
GO_PLATELET_DENSE_TUBULAR_NETWORK_MEMBRANE	9	9	0	0
GO_CALCIUM_POTASSIUM_SODIUM_ANTIPORTER_ACTIVITY	5	5	0	0
GO_VOLTAGE_GATED_CALCIUM_CHANNEL_ACTIVITY_INVOLVED_IN_CARDIAC_MUSCLE_CELL_ACTION_POTENTIAL	5	5	0	0
GO_NEUROLIGIN_FAMILY_PROTEIN_BINDING	5	5	0	0
GO_AXON_DEVELOPMENT	523	236	3.02787e-06	0.00220429
GO_EMBRYONIC_ORGAN_MORPHOGENESIS	294	136	5.32962e-06	0.0036213
GO_POSTSYNAPSE	622	270	1.027e-05	0.00643437
GO_CELL_PART_MORPHOGENESIS	691	303	1.07324e-05	0.00643437
GO_MAINTENANCE_OF_APICAL_BASAL_CELL_POLARITY	10	9	1.24881e-05	0.00707105
GO_INNER_EAR_MORPHOGENESIS	100	54	1.57651e-05	0.00845675
GO_CELL_JUNCTION	1313	519	1.66378e-05	0.00847862
GO_SYNAPSE	1332	518	1.85983e-05	0.00902636
GO_NUCLEAR_BODY	795	304	2.19196e-05	0.0101548
GO_SYNAPTIC_MEMBRANE	438	195	2.59268e-05	0.011489
GO_ACTIN_FILAMENT_BASED_MOVEMENT	143	71	2.99377e-05	0.0126543
GO_CALCIUM_CATION_ANTIPORTER_ACTIVITY	11	10	3.10398e-05	0.0126543
GO_REGULATION_OF_AXONOGENESIS	184	94	5.07777e-05	0.0199049
GO_PIGMENT_GRANULE_LOCALIZATION	26	17	6.08532e-05	0.0229709
GO_DEVELOPMENTAL_GROWTH	677	271	6.932e-05	0.0252325
GO_ANIMAL_ORGAN_FORMATION	65	38	9.03201e-05	0.0317429
GO_POSITIVE_REGULATION_OF_AXONOGENESIS	88	50	9.34623e-05	0.0317522
GO_EAR_DEVELOPMENT	220	100	0.000103325	0.0339705
GO_HIPPO_SIGNALING	38	25	0.000110833	0.0351993
GO_NEURON_PROJECTION	1317	505	0.000116439	0.0351993
GO_INTRINSIC_COMPONENT_OF_POSTSYNAPTIC_MEMBRANE	122	62	0.000120777	0.0351993
GO_ANIMAL_ORGAN_MORPHOGENESIS	1071	412	0.000122066	0.0351993
GO_CELL_SUBSTRATE_JUNCTION	414	181	0.00012433	0.0351993
GO_EMBRYONIC_ORGAN_DEVELOPMENT	434	181	0.000137888	0.0379825
GO_CELL_FATE_COMMITMENT	271	116	0.000152059	0.040316
GO_EAR_MORPHOGENESIS	120	59	0.00015427	0.040316
GO_BIOLOGICAL_ADHESION	1425	528	0.000162608	0.0410454
GO_GABA_ERGIC_SYNAPSE	72	41	0.000165116	0.0410454
GO_POSITIVE_REGULATION_OF_NEURON_DIFFERENTIATION	378	164	0.000181686	0.0440892
GO_HEART_INDUCTION	8	7	0.000200521	0.0475282
GO_CILIUM_ORGANIZATION	381	154	0.000215399	0.0498941
GO_MECHANORECEPTOR_DIFFERENTIATION	62	34	0.000230958	0.0504367
GO_CELL_CELL_SIGNALING	1665	599	0.000236615	0.0504367
GO_CELL_SURFACE_RECEPTOR_SIGNALING_PATHWAY_INVOLVED_IN_CELL_CELL_SIGNALING	622	251	0.000236965	0.0504367
GO_INTRINSIC_COMPONENT_OF_PLASMA_MEMBRANE	1744	592	0.000241885	0.0504367
GO_DEVELOPMENTAL_GROWTH_INVOLVED_IN_MORPHOGENESIS	233	109	0.000243104	0.0504367
GO_REGULATION_OF_ACTIN_FILAMENT_BASED_MOVEMENT	47	27	0.000247433	0.0504367
GO_NEURON_TO_NEURON_SYNAPSE	363	165	0.000257254	0.0514105
GO_DETERMINATION_OF_HEART_LEFT_RIGHT_ASYMMETRY	70	36	0.000287363	0.0563231
GO_POSITIVE_REGULATION_OF_NEURON_PROJECTION_DEVELOPMENT	289	130	0.000294473	0.0566277
GO_SPECIFICATION_OF_ANIMAL_ORGAN_IDENTITY	34	22	0.000305618	0.0576826
GO_REGULATION_OF_NEURON_DIFFERENTIATION	659	271	0.000319559	0.0581004
GO_BEHAVIOR	598	234	0.000320164	0.0581004
GO_HISTONE_H4_K12_ACETYLATION	7	6	0.000324934	0.0581004
GO_REGULATION_OF_NERVOUS_SYSTEM_DEVELOPMENT	928	366	0.000348572	0.0610115
GO_NEGATIVE_REGULATION_OF_PLATELET_DERIVED_GROWTH_FACTOR_RECEPTOR_SIGNALING_PATHWAY	13	10	0.000353187	0.0610115
GO_ESTABLISHMENT_OF_PIGMENT_GRANULE_LOCALIZATION	24	15	0.00037126	0.062283
GO_ORGANELLE_ASSEMBLY	835	304	0.000372769	0.062283
GO_PERIPHERAL_NERVOUS_SYSTEM_DEVELOPMENT	75	41	0.000398742	0.0655481
GO_NEURON_FATE_COMMITMENT	67	35	0.000414153	0.0670007
GO_MEMBRANE_DOCKING	179	79	0.000437628	0.0685603
GO_POSITIVE_REGULATION_OF_COLLATERAL_SPROUTING	11	9	0.000443214	0.0685603
GO_MAINTENANCE_OF_CELL_POLARITY	17	12	0.000447956	0.0685603
GO_COENZYME_TRANSMEMBRANE_TRANSPORTER_ACTIVITY	7	6	0.000452196	0.0685603
GO_REGULATION_OF_DNA_DEPENDENT_DNA_REPLICATION_INITIATION	6	5	0.000457948	0.0685603
GO_PROTEIN_K29_LINKED_UBIQUITINATION	6	5	0.000464154	0.0685603
GO_NEGATIVE_REGULATION_OF_TRANSCRIPTION_BY_RNA_POLYMERASE_II	860	320	0.000484186	0.0694287
GO_POSITIVE_REGULATION_OF_TOLL_LIKE_RECEPTOR_3_SIGNALING_PATHWAY	7	6	0.000489253	0.0694287
GO_SENSORY_ORGAN_MORPHOGENESIS	258	112	0.000490469	0.0694287
GO_POSITIVE_REGULATION_OF_TOLL_LIKE_RECEPTOR_2_SIGNALING_PATHWAY	6	5	0.000498702	0.069627
GO_ENDOSOME_TO_PLASMA_MEMBRANE_PROTEIN_TRANSPORT	13	10	0.000570813	0.0764182
GO_REGULATION_OF_CELL_MORPHOGENESIS_INVOLVED_IN_DIFFERENTIATION	302	137	0.000572607	0.0764182
GO_CELLULAR_PIGMENTATION	50	27	0.000574141	0.0764182
GO_POSITIVE_REGULATION_OF_SYNAPTIC_VESICLE_EXOCYTOSIS	11	9	0.000577335	0.0764182
GO_ADULT_BEHAVIOR	142	65	0.000596872	0.0777893
GO_NEGATIVE_REGULATION_OF_T_CELL_MIGRATION	6	5	0.000602958	0.0777893
GO_KINASE_BINDING	729	285	0.000618238	0.0787635
GO_ACTIN_MEDIATED_CELL_CONTRACTION	121	56	0.000636883	0.0789834
GO_REGULATION_OF_RETROGRADE_PROTEIN_TRANSPORT_ER_TO_CYTOSOL	13	9	0.000641516	0.0789834
GO_SYNAPTIC_SIGNALING	733	286	0.000643212	0.0789834
GO_SYNAPTIC_MEMBRANE_ADHESION	28	18	0.000664668	0.079713
GO_SECONDARY_PALATE_DEVELOPMENT	24	16	0.000666172	0.079713
GO_DEVELOPMENTAL_CELL_GROWTH	233	104	0.000674687	0.079713
GO_REGULATION_OF_NEURON_PROJECTION_DEVELOPMENT	504	213	0.000680439	0.079713
GO_SYNAPSE_ORGANIZATION	414	176	0.000691253	0.0800597
GO_POSITIVE_REGULATION_OF_NERVOUS_SYSTEM_DEVELOPMENT	547	221	0.000712808	0.0816286
GO_SYNAPSE_ASSEMBLY	178	83	0.00072238	0.0817977
GO_POSITIVE_REGULATION_OF_NUCLEOBASE_CONTAINING_COMPOUND_METABOLIC_PROCESS	1870	651	0.000734832	0.0817977
GO_SEROTONIN_UPTAKE	7	6	0.000743436	0.0817977
GO_SPLICEOSOMAL_COMPLEX_ASSEMBLY	57	28	0.000746388	0.0817977
GO_REGULATION_OF_DENDRITIC_CELL_DIFFERENTIATION	12	8	0.000755935	0.0819626
GO_CALCIUM_ION_TRANSMEMBRANE_TRANSPORTER_ACTIVITY	140	68	0.000802327	0.086077
GO_SENSORY_ORGAN_DEVELOPMENT	549	217	0.000830158	0.0881351
GO_HEART_FIELD_SPECIFICATION	15	11	0.000842229	0.0884948
GO_POSITIVE_REGULATION_OF_HISTONE_H4_ACETYLATION	7	6	0.000901778	0.0934235
GO_OTIC_VESICLE_FORMATION	8	6	0.000907469	0.0934235
GO_DEVELOPMENTAL_INDUCTION	34	20	0.000930084	0.0947941
GO_ADENOSINE_TO_INOSINE_EDITING	9	7	0.000954348	0.095754
GO_REGULATION_OF_T_CELL_EXTRAVASATION	5	4	0.000958291	0.095754
GO_MOTILE_CILIUM_ASSEMBLY	22	12	0.00100157	0.0991072
GO
	Term	Ont	N	DE	P.DE	FDR
GO:0030182	neuron differentiation	BP	1315	542	5.20395e-08	0.000188293
GO:0048667	cell morphogenesis involved in neuron differentiation	BP	558	261	2.65126e-07	0.000670798
GO:0000904	cell morphogenesis involved in differentiation	BP	711	317	6.24547e-07	0.00129287
GO:0048699	generation of neurons	BP	1456	585	6.8347e-07	0.00129694
GO:0007399	nervous system development	BP	2285	875	9.46423e-07	0.00165777
GO:0120036	plasma membrane bounded cell projection organization	BP	1458	581	1.80808e-06	0.00294084
GO:0022008	neurogenesis	BP	1552	617	2.19923e-06	0.00307741
GO:0048518	positive regulation of biological process	BP	5892	1945	2.29748e-06	0.00307741
GO:0009653	anatomical structure morphogenesis	BP	2596	949	3.06502e-06	0.00367335
GO:0007409	axonogenesis	BP	449	211	3.6565e-06	0.00406114
GO:0120039	plasma membrane bounded cell projection morphogenesis	BP	634	286	4.48101e-06	0.00463283
GO:0032990	cell part morphogenesis	BP	654	293	4.7667e-06	0.00463283
GO:0048731	system development	BP	4754	1599	5.3326e-06	0.00475345
GO:0048858	cell projection morphogenesis	BP	635	286	5.4275e-06	0.00475345
GO:0030030	cell projection organization	BP	1493	589	6.31802e-06	0.00514183
GO:0048523	negative regulation of cellular process	BP	4711	1557	6.99119e-06	0.00536962
GO:0048812	neuron projection morphogenesis	BP	620	279	7.32298e-06	0.00536962
GO:0048666	neuron development	BP	1069	442	7.36555e-06	0.00536962
GO:0050794	regulation of cellular process	BP	10527	3227	7.54591e-06	0.00536962
GO:0032502	developmental process	BP	6163	2019	1.02244e-05	0.00646723
GO:0048856	anatomical structure development	BP	5774	1903	1.17528e-05	0.00717702
GO:0061564	axon development	BP	492	224	1.25899e-05	0.00717702
GO:0007275	multicellular organism development	BP	5299	1757	1.26073e-05	0.00717702
GO:0048598	embryonic morphogenesis	BP	576	243	1.44627e-05	0.00784122
GO:0048522	positive regulation of cellular process	BP	5216	1733	1.48452e-05	0.00786141
GO:0048562	embryonic organ morphogenesis	BP	284	131	2.2118e-05	0.0109489
GO:0071840	cellular component organization or biogenesis	BP	6344	2116	2.68328e-05	0.0130002
GO:0051641	cellular localization	BP	2817	985	3.2617e-05	0.0151576
GO:0031175	neuron projection development	BP	939	390	3.43861e-05	0.0152531
GO:0050789	regulation of biological process	BP	11556	3448	3.4832e-05	0.0152531
GO:0016043	cellular component organization	BP	6173	2066	3.91954e-05	0.0153883
GO:0048839	inner ear development	BP	183	88	4.02899e-05	0.0155498
GO:1905114	cell surface receptor signaling pathway involved in cell-cell signaling	BP	569	240	5.06588e-05	0.0189107
GO:0042472	inner ear morphogenesis	BP	96	52	5.87268e-05	0.0208948
GO:0031325	positive regulation of cellular metabolic process	BP	3236	1101	6.43032e-05	0.0225269
GO:0050770	regulation of axonogenesis	BP	180	93	6.63238e-05	0.0228827
GO:0009887	animal organ morphogenesis	BP	980	386	7.1414e-05	0.0242227
GO:0070925	organelle assembly	BP	821	309	7.2335e-05	0.0242227
GO:0006996	organelle organization	BP	3741	1270	8.27622e-05	0.0273127
GO:0048589	developmental growth	BP	645	260	0.000101106	0.0323291
GO:0048468	cell development	BP	2087	772	0.000104313	0.0325387
GO:0007267	cell-cell signaling	BP	1579	579	0.00011359	0.034405
GO:0048519	negative regulation of biological process	BP	5616	1743	0.000117705	0.034405
GO:0032989	cellular component morphogenesis	BP	1077	437	0.000118406	0.034405
GO:0000902	cell morphogenesis	BP	978	403	0.000119362	0.034405
GO:0045666	positive regulation of neuron differentiation	BP	355	157	0.000135772	0.0381686
GO:0009893	positive regulation of metabolic process	BP	3530	1186	0.000143621	0.0398829
GO:0007610	behavior	BP	580	231	0.000152495	0.041837
GO:0051173	positive regulation of nitrogen compound metabolic process	BP	3117	1057	0.000158617	0.0426599
GO:0050772	positive regulation of axonogenesis	BP	81	47	0.000159242	0.0426599
GO:0051179	localization	BP	6397	2059	0.000176896	0.0457738
GO:0140056	organelle localization by membrane tethering	BP	168	78	0.000208254	0.0515452
GO:0022610	biological adhesion	BP	1392	520	0.00022735	0.0551593
GO:0051640	organelle localization	BP	682	265	0.000235563	0.0558752
GO:0065007	biological regulation	BP	12221	3628	0.00026776	0.0615874
GO:0045664	regulation of neuron differentiation	BP	632	264	0.000279187	0.0635736
GO:0051875	pigment granule localization	BP	26	17	0.000285809	0.0644373
GO:0007155	cell adhesion	BP	1384	516	0.000309072	0.0683288
GO:0030048	actin filament-based movement	BP	135	65	0.000345899	0.0750139
GO:0008150	biological_process	BP	17753	5079	0.000350982	0.0753007
GO:0032501	multicellular organismal process	BP	7397	2262	0.000376277	0.0793353
GO:0035329	hippo signaling	BP	38	25	0.000385365	0.080506
GO:0022406	membrane docking	BP	177	80	0.000402975	0.082031
GO:0060560	developmental growth involved in morphogenesis	BP	227	106	0.000404096	0.082031
GO:0010976	positive regulation of neuron projection development	BP	268	122	0.000414791	0.0823124
GO:0009987	cellular process	BP	16216	4670	0.000415701	0.0823124
GO:0051960	regulation of nervous system development	BP	882	353	0.000429706	0.084352
GO:0007265	Ras protein signal transduction	BP	426	177	0.000448303	0.0872504
GO:0099536	synaptic signaling	BP	700	278	0.000455717	0.0879418
GO:0032400	melanosome localization	BP	25	16	0.000460568	0.0881311
GO:0051649	establishment of localization in cell	BP	2165	746	0.000470699	0.0885816
GO:0042471	ear morphogenesis	BP	116	57	0.000470703	0.0885816
GO:0030534	adult behavior	BP	141	66	0.000477485	0.0891213
GO:0099537	trans-synaptic signaling	BP	695	276	0.000486121	0.0895803
GO:0048568	embryonic organ development	BP	422	175	0.000487812	0.0895803
GO:0010604	positive regulation of macromolecule metabolic process	BP	3277	1099	0.000505036	0.0914241
GO:0007626	locomotory behavior	BP	194	89	0.000505882	0.0914241
GO:0043583	ear development	BP	210	94	0.000551743	0.0984023
GO:0007166	cell surface receptor signaling pathway	BP	2846	963	0.000553137	0.0984023
GO:0048513	animal organ development	BP	3433	1134	0.00056399	0.0993574

## Sheet: Table S2C
Table S2C Gene sets enriched in DMP analysis associated with the slope of CDRSB
Gene Set Enrichment Analysis (GSEA) using methylRRA(…, method = "GSEA") function from methylGSA R package
REACTOME
Description	Size	enrichmentScore	NES	pvalue	padj	leading_edge	ID
Homo sapiens: Role of phospholipids in phagocytosis	23	0.913627	1.28938	0.000999001	0.191009	tags=17%, list=6%, signal=16%	R-HSA-2029485
Homo sapiens: Regulation of ornithine decarboxylase (ODC)	50	0.825166	1.20426	0.000999001	0.191009	tags=12%, list=11%, signal=11%	R-HSA-350562
Homo sapiens: Signaling by PTK6	54	0.813433	1.19004	0.000999001	0.191009	tags=7%, list=11%, signal=7%	R-HSA-8848021
Homo sapiens: Fatty acid metabolism	175	0.73195	1.09902	0.000999001	0.191009	tags=26%, list=22%, signal=20%	R-HSA-8978868
Homo sapiens: Signaling by Non-Receptor Tyrosine Kinases	54	0.813433	1.19004	0.000999001	0.191009	tags=7%, list=11%, signal=7%	R-HSA-9006927
Over-representation analysis using missMethyl (pDMP < 0.01)
KEGG
	Pathway	N	DE	P.DE	FDR
path:hsa04360	Axon guidance	180	87	0.000391664	0.131991
C2CP
	N	DE	P.DE	FDR
REACTOME_DEFECTIVE_EXT2_CAUSES_EXOSTOSES_2	14	12	3.35543e-05	0.0748931
REACTOME_NEURONAL_SYSTEM	410	171	7.33556e-05	0.0818649
REACTOME_DEFECTIVE_B4GALT7_CAUSES_EDS_PROGEROID_TYPE	20	14	0.000327808	0.241325
KEGG_AXON_GUIDANCE	129	64	0.000532951	0.241325
BIOCARTA_ETC_PATHWAY	10	7	0.000578281	0.241325
REACTOME_P75NTR_NEGATIVELY_REGULATES_CELL_CYCLE_VIA_SC1	6	5	0.000864104	0.241325
REACTOME_PROTEIN_PROTEIN_INTERACTIONS_AT_SYNAPSES	87	46	0.000902219	0.241325
KEGG_CITRATE_CYCLE_TCA_CYCLE	31	16	0.00090512	0.241325
REACTOME_OTHER_SEMAPHORIN_INTERACTIONS	19	13	0.000973083	0.241325
C5BP
GO_PLASMA_MEMBRANE_REGION	1190	443	0	0
GO_BRADYKININ_CATABOLIC_PROCESS	5	5	0	0
GO_CILIARY_NEUROTROPHIC_FACTOR_MEDIATED_SIGNALING_PATHWAY	5	5	0	0
GO_POSITIVE_REGULATION_OF_GLOMERULAR_MESANGIAL_CELL_PROLIFERATION	6	6	0	0
GO_NEPHRIC_DUCT_FORMATION	5	5	0	0
GO_ACETATE_ESTER_TRANSPORT	6	6	0	0
GO_ATPASE_COUPLED_AMIDE_TRANSPORTER_ACTIVITY	5	5	0	0
GO_BIOLOGICAL_ADHESION	1425	508	5.31529e-06	0.00541735
GO_NEUROGENESIS	1625	595	6.99533e-06	0.0061628
GO_GLOMERULAR_MESANGIAL_CELL_PROLIFERATION	11	10	7.25604e-06	0.0061628
GO_POSTSYNAPTIC_SPECIALIZATION_ORGANIZATION	34	24	1.52023e-05	0.0119186
GO_CELL_PART_MORPHOGENESIS	691	286	3.39612e-05	0.0247237
GO_VOCALIZATION_BEHAVIOR	18	14	3.93956e-05	0.0258416
GO_SKELETAL_MUSCLE_ORGAN_DEVELOPMENT	168	74	4.05677e-05	0.0258416
GO_FOUR_WAY_JUNCTION_DNA_BINDING	16	12	4.74419e-05	0.0284428
GO_POSITIVE_REGULATION_OF_NERVOUS_SYSTEM_DEVELOPMENT	547	217	5.28681e-05	0.0289529
GO_REGULATION_OF_NERVOUS_SYSTEM_DEVELOPMENT	928	353	5.39742e-05	0.0289529
GO_CELLULAR_COMPONENT_MORPHOGENESIS	1141	436	8.34951e-05	0.0425491
GO_DENDRITE_DEVELOPMENT	244	112	0.000105857	0.0513757
GO_PLATELET_AGGREGATION	60	31	0.000125027	0.0559349
GO_GLOMERULAR_MESANGIUM_DEVELOPMENT	16	12	0.00013045	0.0559349
GO_SKELETAL_MUSCLE_CELL_DIFFERENTIATION	70	34	0.000131715	0.0559349
GO_GAMMA_AMINOBUTYRIC_ACID_SIGNALING_PATHWAY	25	16	0.000139224	0.0567588
GO_REGULATION_OF_POSTSYNAPTIC_DENSITY_ORGANIZATION	16	12	0.000170925	0.0663958
GO_MUSCLE_ORGAN_DEVELOPMENT	407	153	0.000178448	0.0663958
GO_HISTONE_H4_DEACETYLATION	11	9	0.00018371	0.0663958
GO_CELLULAR_RESPONSE_TO_RETINOIC_ACID	69	36	0.000188921	0.0663958
GO_SARCOLEMMA	134	65	0.000212319	0.0704789
GO_HOMOTYPIC_CELL_CELL_ADHESION	81	39	0.000214369	0.0704789
GO_RESPONSE_TO_OXYGEN_CONTAINING_COMPOUND	1698	537	0.000223177	0.0710817
GO_NEURON_PROJECTION	1317	475	0.000242501	0.0728417
GO_INHIBITORY_EXTRACELLULAR_LIGAND_GATED_ION_CHANNEL_ACTIVITY	15	10	0.000245191	0.0728417
GO_NEGATIVE_REGULATION_OF_INTERFERON_ALPHA_PRODUCTION	6	5	0.000250648	0.0728417
GO_DENDRITE_MORPHOGENESIS	144	71	0.000262878	0.0728417
GO_CELL_PROJECTION_ORGANIZATION	1545	558	0.000268558	0.0728417
GO_CELL_MORPHOGENESIS_INVOLVED_IN_DIFFERENTIATION	748	299	0.000271584	0.0728417
GO_CELL_CELL_ADHESION_VIA_PLASMA_MEMBRANE_ADHESION_MOLECULES	274	116	0.000298347	0.077968
GO_SYNAPSE_ORGANIZATION	414	169	0.000351775	0.0864086
GO_REGULATION_OF_SODIUM_ION_TRANSMEMBRANE_TRANSPORTER_ACTIVITY	52	28	0.000357059	0.0864086
GO_HOMOPHILIC_CELL_ADHESION_VIA_PLASMA_MEMBRANE_ADHESION_MOLECULES	167	78	0.000361753	0.0864086
GO_RESPONSE_TO_RETINOIC_ACID	110	50	0.000370629	0.0864086
GO_POSTSYNAPTIC_SPECIALIZATION_ASSEMBLY	21	15	0.000373036	0.0864086
GO_REGULATION_OF_DENDRITE_DEVELOPMENT	152	72	0.000385204	0.0872443
GO_CYTOSKELETON_ORGANIZATION	1335	470	0.000423226	0.0931433
GO_NEGATIVE_REGULATION_OF_PLATELET_ACTIVATION	19	13	0.000439421	0.0931433
GO_REGULATION_OF_METANEPHROS_DEVELOPMENT	23	15	0.000442404	0.0931433
GO_NEGATIVE_REGULATION_OF_PHOSPHATIDYLINOSITOL_3_KINASE_SIGNALING	16	10	0.000447804	0.0931433
GO_POSTSYNAPSE_ASSEMBLY	31	20	0.000461387	0.0940491
GO_HISTONE_DEMETHYLASE_ACTIVITY_H3_K4_SPECIFIC	8	6	0.000489174	0.0977581

## Sheet: Table S2D
Table S2D Gene sets enriched in DMP analysis associated with conversion status in CN subjects
Gene Set Enrichment Analysis (GSEA) using methylRRA(…, method = "GSEA") function from methylGSA R package
REACTOME
Description	Size	enrichmentScore	NES	pvalue	padj	leading_edge	ID
Homo sapiens: Incretin synthesis, secretion, and inactivation	23	0.914738	1.30623	0.000999001	0.159174	tags=22%, list=8%, signal=20%	R-HSA-400508
Homo sapiens: Cell-cell junction organization	59	0.790347	1.17511	0.000999001	0.159174	tags=17%, list=13%, signal=15%	R-HSA-421270
Homo sapiens: Formation of TC-NER Pre-Incision Complex	52	0.787824	1.16773	0.000999001	0.159174	tags=25%, list=19%, signal=20%	R-HSA-6781823
Homo sapiens: Transcription-Coupled Nucleotide Excision Repair (TC-NER)	77	0.770129	1.1528	0.000999001	0.159174	tags=26%, list=21%, signal=21%	R-HSA-6781827
Homo sapiens: Formation of RNA Pol II elongation complex	53	0.778322	1.15449	0.001998	0.159174	tags=28%, list=22%, signal=22%	R-HSA-112382
Homo sapiens: Transcription of the HIV genome	65	0.755885	1.12683	0.001998	0.159174	tags=29%, list=22%, signal=23%	R-HSA-167172
Homo sapiens: Synthesis, secretion, and inactivation of Glucagon-like Peptide-1 (GLP-1)	20	0.913934	1.29495	0.001998	0.159174	tags=20%, list=8%, signal=18%	R-HSA-381771
Homo sapiens: RNA Polymerase II Pre-transcription Events	76	0.75829	1.13445	0.001998	0.159174	tags=29%, list=22%, signal=23%	R-HSA-674695
Homo sapiens: Dual incision in TC-NER	64	0.76728	1.14322	0.001998	0.159174	tags=27%, list=21%, signal=21%	R-HSA-6782135
Homo sapiens: Gap-filling DNA repair synthesis and ligation in TC-NER	63	0.766544	1.14165	0.001998	0.159174	tags=25%, list=21%, signal=20%	R-HSA-6782210
Homo sapiens: RNA Polymerase II Transcription Elongation	53	0.778322	1.15449	0.001998	0.159174	tags=28%, list=22%, signal=22%	R-HSA-75955
Homo sapiens: Signaling by TGF-beta family members	102	0.746311	1.1245	0.001998	0.159174	tags=26%, list=21%, signal=21%	R-HSA-9006936
Homo sapiens: RHO GTPase Effectors	301	0.684469	1.04684	0.002997	0.159174	tags=26%, list=27%, signal=19%	R-HSA-195258
Homo sapiens: Arachidonic acid metabolism	58	0.761425	1.13193	0.002997	0.159174	tags=22%, list=15%, signal=19%	R-HSA-2142753
Homo sapiens: Fatty acid metabolism	175	0.708433	1.07707	0.002997	0.159174	tags=25%, list=22%, signal=19%	R-HSA-8978868
Homo sapiens: Degradation of the extracellular matrix	139	0.709572	1.07512	0.003996	0.159174	tags=17%, list=18%, signal=14%	R-HSA-1474228
Homo sapiens: Influenza Infection	150	0.711787	1.07991	0.003996	0.159174	tags=27%, list=22%, signal=21%	R-HSA-168254
Homo sapiens: Influenza Life Cycle	140	0.709866	1.07565	0.003996	0.159174	tags=28%, list=23%, signal=22%	R-HSA-168255
Homo sapiens: Signaling by Rho GTPases	427	0.680992	1.04446	0.003996	0.159174	tags=23%, list=27%, signal=17%	R-HSA-194315
Homo sapiens: ERK/MAPK targets	22	0.879118	1.2519	0.003996	0.159174	tags=14%, list=7%, signal=13%	R-HSA-198753
Homo sapiens: Phosphorylation of CD3 and TCR zeta chains	20	0.876433	1.24182	0.003996	0.159174	tags=10%, list=5%, signal=10%	R-HSA-202427
Homo sapiens: TP53 Regulates Transcription of DNA Repair Genes	57	0.759764	1.12908	0.003996	0.159174	tags=30%, list=22%, signal=23%	R-HSA-6796648
Homo sapiens: TNF signaling	42	0.79046	1.16187	0.003996	0.159174	tags=17%, list=11%, signal=15%	R-HSA-75893
Homo sapiens: Retinoid metabolism and transport	43	0.794895	1.16961	0.003996	0.159174	tags=19%, list=13%, signal=16%	R-HSA-975634
Homo sapiens: Collagen biosynthesis and modifying enzymes	67	0.75043	1.11969	0.004995	0.17686	tags=19%, list=17%, signal=16%	R-HSA-1650814
Homo sapiens: Immunoregulatory interactions between a Lymphoid and a non-Lymphoid cell	124	0.720034	1.08904	0.004995	0.17686	tags=26%, list=22%, signal=20%	R-HSA-198933
Homo sapiens: Interleukin-6 family signaling	24	0.869311	1.24391	0.004995	0.17686	tags=12%, list=1%, signal=12%	R-HSA-6783589
Homo sapiens: Late Phase of HIV Life Cycle	129	0.711638	1.07722	0.00599401	0.194907	tags=24%, list=22%, signal=19%	R-HSA-162599
Homo sapiens: Transcriptional Regulation by TP53	349	0.68281	1.04545	0.00599401	0.194907	tags=25%, list=24%, signal=19%	R-HSA-3700989
Homo sapiens: Interleukin-7 signaling	31	0.813039	1.17908	0.00699301	0.194907	tags=13%, list=8%, signal=12%	R-HSA-1266695
Homo sapiens: Formation of HIV elongation complex in the absence of HIV Tat	40	0.778317	1.14229	0.00699301	0.194907	tags=30%, list=22%, signal=23%	R-HSA-167152
Homo sapiens: Collagen formation	90	0.731066	1.09832	0.00799201	0.194907	tags=17%, list=17%, signal=14%	R-HSA-1474290
Homo sapiens: Sulfur amino acid metabolism	26	0.844577	1.2138	0.00799201	0.194907	tags=15%, list=7%, signal=14%	R-HSA-1614635
Homo sapiens: Nuclear Events (kinase and transcription factor activation)	25	0.837962	1.20276	0.00799201	0.194907	tags=16%, list=7%, signal=15%	R-HSA-198725
Homo sapiens: Major pathway of rRNA processing in the nucleolus and cytosol	174	0.696527	1.05892	0.00799201	0.194907	tags=28%, list=23%, signal=22%	R-HSA-6791226
Homo sapiens: Amplification of signal from the kinetochores	90	0.7241	1.08785	0.00899101	0.194907	tags=23%, list=25%, signal=18%	R-HSA-141424
Homo sapiens: Amplification of signal from unattached kinetochores via a MAD2 inhibitory signal	90	0.7241	1.08785	0.00899101	0.194907	tags=23%, list=25%, signal=18%	R-HSA-141444
Homo sapiens: HIV Transcription Elongation	38	0.778334	1.14104	0.00899101	0.194907	tags=32%, list=22%, signal=25%	R-HSA-167169
Homo sapiens: Formation of HIV-1 elongation complex containing HIV-1 Tat	38	0.778334	1.14104	0.00899101	0.194907	tags=32%, list=22%, signal=25%	R-HSA-167200
Homo sapiens: Tat-mediated elongation of the HIV-1 transcript	38	0.778334	1.14104	0.00899101	0.194907	tags=32%, list=22%, signal=25%	R-HSA-167246
Homo sapiens: Signaling by BMP	28	0.826918	1.19277	0.00899101	0.194907	tags=21%, list=17%, signal=18%	R-HSA-201451
Homo sapiens: Tight junction interactions	29	0.823608	1.1902	0.00899101	0.194907	tags=21%, list=13%, signal=18%	R-HSA-420029
Homo sapiens: DNA strand elongation	32	0.799444	1.16074	0.00899101	0.194907	tags=31%, list=18%, signal=26%	R-HSA-69190
Homo sapiens: MAPK targets/ Nuclear events mediated by MAP kinases	31	0.79908	1.15884	0.00999001	0.194907	tags=19%, list=13%, signal=17%	R-HSA-450282
Homo sapiens: BBSome-mediated cargo-targeting to cilium	23	0.838878	1.19791	0.00999001	0.194907	tags=9%, list=15%, signal=7%	R-HSA-5620922
Homo sapiens: RHO GTPases activate PKNs	87	0.731237	1.09751	0.00999001	0.194907	tags=23%, list=14%, signal=20%	R-HSA-5625740
Homo sapiens: Infectious disease	369	0.678575	1.03944	0.00999001	0.194907	tags=23%, list=22%, signal=18%	R-HSA-5663205
Homo sapiens: Interleukin-4 and Interleukin-13 signaling	108	0.715911	1.07976	0.00999001	0.194907	tags=26%, list=28%, signal=19%	R-HSA-6785807
Homo sapiens: Mitotic Spindle Checkpoint	106	0.71712	1.08125	0.00999001	0.194907	tags=22%, list=23%, signal=17%	R-HSA-69618
Over-representation analysis using missMethyl (pDMP < 0.01)
C2CP
	N	DE	P.DE	FDR
REACTOME_NTRK2_ACTIVATES_RAC1	5	5	0	0
REACTOME_ACTIVATED_NTRK2_SIGNALS_THROUGH_CDK5	6	6	0	0
NABA_COLLAGENS	44	29	7.22065e-06	0.00402912
REACTOME_COLLAGEN_CHAIN_TRIMERIZATION	44	29	7.22065e-06	0.00402912
REACTOME_COLLAGEN_BIOSYNTHESIS_AND_MODIFYING_ENZYMES	67	39	1.72681e-05	0.0077085
C5BP
	N	DE	P.DE	FDR
GO_NEURON_DEVELOPMENT	1114	421	0	0
GO_CELL_PROJECTION_ORGANIZATION	1545	559	0	0
GO_INTRINSIC_COMPONENT_OF_PLASMA_MEMBRANE	1744	570	0	0
GO_VERY_LONG_CHAIN_FATTY_ACID_CATABOLIC_PROCESS	5	5	0	0
GO_FLAVONOID_GLUCURONIDATION	7	7	0	0
GO_INSULIN_RECEPTOR_COMPLEX	5	5	0	0
GO_EXTRINSIC_COMPONENT_OF_PRESYNAPTIC_MEMBRANE	6	6	0	0
GO_MITOGEN_ACTIVATED_PROTEIN_KINASE_P38_BINDING	5	5	0	0
GO_PROXIMAL_DENDRITE	5	5	0	0
GO_TRANSMEMBRANE_RECEPTOR_PROTEIN_TYROSINE_KINASE_ACTIVITY	62	40	1.24549e-06	0.0012694
GO_METAL_ION_TRANSMEMBRANE_TRANSPORTER_ACTIVITY	442	177	2.30876e-06	0.00209982
GO_TRANSMEMBRANE_RECEPTOR_PROTEIN_KINASE_ACTIVITY	79	47	2.47231e-06	0.00209982
GO_APOPTOTIC_CELL_CLEARANCE	48	27	6.78123e-06	0.00531648
GO_EPHRIN_RECEPTOR_ACTIVITY	19	15	1.22733e-05	0.00893495
GO_HOMOPHILIC_CELL_ADHESION_VIA_PLASMA_MEMBRANE_ADHESION_MOLECULES	167	81	1.50612e-05	0.0102336
GO_EXTRACELLULAR_MATRIX_STRUCTURAL_CONSTITUENT_CONFERRING_TENSILE_STRENGTH	41	26	3.97348e-05	0.025311
GO_NEGATIVE_REGULATION_OF_CELL_PROJECTION_ORGANIZATION	184	82	4.39759e-05	0.0263648
GO_NEURON_DIFFERENTIATION	1365	492	4.75845e-05	0.0269434
GO_REGULATION_OF_CELL_PROJECTION_ORGANIZATION	687	263	5.67653e-05	0.0291386
GO_NEGATIVE_REGULATION_OF_NEURON_PROJECTION_DEVELOPMENT	152	71	5.83448e-05	0.0291386
GO_ION_TRANSMEMBRANE_TRANSPORTER_ACTIVITY	873	295	6.00383e-05	0.0291386
GO_ION_TRANSMEMBRANE_TRANSPORT	1160	384	8.42159e-05	0.0390149
GO_NEURON_PROJECTION_GUIDANCE	282	127	0.000104415	0.0445893
GO_DEVELOPMENTAL_GROWTH	677	248	0.000104998	0.0445893
GO_CATION_TRANSMEMBRANE_TRANSPORTER_ACTIVITY	649	227	0.000122944	0.0471206
GO_INORGANIC_ION_TRANSMEMBRANE_TRANSPORT	860	289	0.000124679	0.0471206
GO_REGULATION_OF_CELL_SIZE	179	81	0.00012765	0.0471206
GO_REGULATION_OF_DEVELOPMENTAL_GROWTH	348	136	0.00013192	0.0471206
GO_MONOVALENT_INORGANIC_CATION_TRANSMEMBRANE_TRANSPORTER_ACTIVITY	388	141	0.000134075	0.0471206
GO_CELL_MORPHOGENESIS_INVOLVED_IN_DIFFERENTIATION	748	292	0.000144689	0.0491557
GO_SYNAPTIC_MEMBRANE	438	176	0.000156246	0.0497777
GO_EPITHELIAL_CELL_MORPHOGENESIS	33	20	0.000156288	0.0497777
GO_CALCIUM_ION_BINDING	701	250	0.000162037	0.0500449
GO_REGULATION_OF_NEURON_PROJECTION_DEVELOPMENT	504	200	0.000187514	0.0562101
GO_ENDOTHELIAL_CELL_MORPHOGENESIS	12	9	0.000217174	0.0625512
GO_RECEPTOR_COMPLEX	511	159	0.000220942	0.0625512
GO_NEUROGENESIS	1625	566	0.000253213	0.0695231
GO_CATION_CHANNEL_ACTIVITY	338	130	0.000264524	0.0695231
GO_MRNA_3_SPLICE_SITE_RECOGNITION	6	5	0.000266032	0.0695231
GO_NEGATIVE_REGULATION_OF_CELL_MORPHOGENESIS_INVOLVED_IN_DIFFERENTIATION	96	48	0.000284068	0.0723805
GO_NEGATIVE_REGULATION_OF_NEURON_DIFFERENTIATION	223	94	0.000305836	0.0760263
GO_LONG_CHAIN_FATTY_ACID_TRANSPORTER_ACTIVITY	11	7	0.000329798	0.0800309
GO_CELL_PART_MORPHOGENESIS	691	271	0.000343794	0.0805048
GO_COLLAGEN_TRIMER	87	40	0.000347738	0.0805048
GO_PURINE_NUCLEOBASE_TRANSMEMBRANE_TRANSPORTER_ACTIVITY	5	4	0.000359611	0.0805048
GO_ION_TRANSPORT	1692	525	0.000363346	0.0805048
GO_VOLTAGE_GATED_ION_CHANNEL_ACTIVITY	198	81	0.000380381	0.0809735
GO_RESPONSE_TO_ENDOGENOUS_STIMULUS	1721	540	0.000381351	0.0809735
GO_NEGATIVE_REGULATION_OF_AXONOGENESIS	68	36	0.000396615	0.082496
GO_POTASSIUM_ION_TRANSMEMBRANE_TRANSPORTER_ACTIVITY	159	67	0.000413614	0.0843111
GO_CYTOSKELETAL_PROTEIN_BINDING	980	354	0.000442225	0.0883757
GO_CELLULAR_COMPONENT_MORPHOGENESIS	1141	416	0.000453626	0.0889107
GO_R2TP_COMPLEX	5	4	0.000517184	0.0994556
GO
Term	Ont	N	DE	P.DE	FDR
multicellular organismal process	BP	7397	2095	4.67897e-08	0.000276073	GO:0032501
neuron development	BP	1069	409	3.11157e-06	0.0136867	GO:0048666
biological_process	BP	17753	4588	3.93746e-06	0.0136867	GO:0008150
developmental process	BP	6163	1835	4.20741e-06	0.0136867	GO:0032502
cell projection organization	BP	1493	540	6.07834e-06	0.0169941	GO:0030030
multicellular organism development	BP	5299	1595	1.01658e-05	0.0194419	GO:0007275
plasma membrane bounded cell projection organization	BP	1458	527	1.18833e-05	0.0194419	GO:0120036
cell development	BP	2087	715	1.19532e-05	0.0194419	GO:0048468
negative regulation of cell projection organization	BP	178	83	1.72895e-05	0.0242084	GO:0031345
regulation of cell projection organization	BP	654	257	2.14929e-05	0.0257587	GO:0031344
regulation of plasma membrane bounded cell projection organization	BP	644	254	2.53524e-05	0.0262355	GO:0120035
neuron differentiation	BP	1315	481	2.53614e-05	0.0262355	GO:0030182
anatomical structure development	BP	5774	1720	2.64994e-05	0.0262355	GO:0048856
negative regulation of neuron projection development	BP	148	72	3.23742e-05	0.0280987	GO:0010977
neuron projection development	BP	939	359	3.27378e-05	0.0280987	GO:0031175
generation of neurons	BP	1456	525	3.33172e-05	0.0280987	GO:0048699
cellular process	BP	16216	4213	4.73648e-05	0.0352268	GO:0009987
cellular component organization or biogenesis	BP	6344	1911	5.01906e-05	0.0352268	GO:0071840
homophilic cell adhesion via plasma membrane adhesion molecules	BP	167	80	5.11018e-05	0.0352268	GO:0007156
developmental growth	BP	645	241	5.20643e-05	0.0352268	GO:0048589
regulation of neuron projection development	BP	477	196	5.25981e-05	0.0352268	GO:0010975
cell differentiation	BP	4072	1231	5.68476e-05	0.0359577	GO:0030154
system development	BP	4754	1437	6.3645e-05	0.0381763	GO:0048731
regulation of cell size	BP	175	82	6.37083e-05	0.0381763	GO:0008361
cellular component organization	BP	6173	1866	7.59105e-05	0.043214	GO:0016043
neurogenesis	BP	1552	552	8.33816e-05	0.0441554	GO:0022008
negative regulation of neuron differentiation	BP	217	96	0.000111711	0.0552994	GO:0045665
response to endogenous stimulus	BP	1621	524	0.000135881	0.0618829	GO:0009719
regulation of neuron differentiation	BP	632	245	0.000144993	0.0626995	GO:0045664
regulation of developmental growth	BP	334	132	0.000156705	0.0660803	GO:0048638
cellular developmental process	BP	4252	1276	0.000188906	0.0768137	GO:0048869
flavonoid glucuronidation	BP	9	9	0.000221506	0.086964	GO:0052696
positive regulation of cellular process	BP	5216	1551	0.000250587	0.0929054	GO:0048522
nervous system development	BP	2285	775	0.000262673	0.0937949	GO:0007399
inorganic ion transmembrane transport	BP	810	277	0.000263619	0.0937949	GO:0098660

## Sheet: Table S2E
Table S2E Gene sets enriched in DMP analysis associated with conversion status in MCI subjects
Gene Set Enrichment Analysis (GSEA) using methylRRA(…, method = "GSEA") function from methylGSA R package
KEGG
Description	Size	enrichmentScore	NES	pvalue	padj	leading_edge	ID
Colorectal cancer	62	0.782976	1.17188	0.000999001	0.0767233	tags=24%, list=20%, signal=19%	5210
Viral myocarditis	68	0.805321	1.20848	0.000999001	0.0767233	tags=15%, list=14%, signal=13%	5416
Histidine metabolism	28	0.853783	1.23765	0.001998	0.0767233	tags=25%, list=15%, signal=21%	340
Endocytosis	199	0.707771	1.0872	0.001998	0.0767233	tags=29%, list=25%, signal=22%	4144
Pathways in cancer	322	0.6864	1.05929	0.001998	0.0767233	tags=25%, list=26%, signal=19%	5200
Insulin signaling pathway	138	0.712017	1.0873	0.003996	0.11988	tags=21%, list=21%, signal=17%	4910
Allograft rejection	35	0.803329	1.17712	0.004995	0.11988	tags=9%, list=5%, signal=8%	5330
Axon guidance	128	0.709551	1.08192	0.00599401	0.11988	tags=22%, list=25%, signal=16%	4360
Leukocyte transendothelial migration	114	0.712389	1.08348	0.00699301	0.11988	tags=19%, list=21%, signal=15%	4670
Aminoacyl-tRNA biosynthesis	41	0.775373	1.14453	0.00799201	0.11988	tags=41%, list=22%, signal=32%	970
Tight junction	129	0.705567	1.07607	0.00799201	0.11988	tags=20%, list=25%, signal=15%	4530
Acute myeloid leukemia	57	0.749396	1.11833	0.00799201	0.11988	tags=25%, list=20%, signal=20%	5221
ErbB signaling pathway	86	0.725689	1.09597	0.00899101	0.11988	tags=21%, list=20%, signal=17%	4012
Protein processing in endoplasmic reticulum	162	0.697431	1.06751	0.00999001	0.11988	tags=28%, list=24%, signal=21%	4141
Carbohydrate digestion and absorption	41	0.767558	1.13299	0.00999001	0.11988	tags=22%, list=22%, signal=17%	4973
Prostate cancer	89	0.722609	1.09268	0.00999001	0.11988	tags=25%, list=25%, signal=19%	5215
REACTOME
Description	Size	enrichmentScore	NES	pvalue	padj	leading_edge	ID
Homo sapiens: Potassium Channels	99	0.740654	1.12354	0.000999001	0.119381	tags=16%, list=18%, signal=13%	R-HSA-1296071
Homo sapiens: Voltage gated Potassium channels	43	0.834024	1.23279	0.000999001	0.119381	tags=19%, list=16%, signal=16%	R-HSA-1296072
Homo sapiens: Phospholipid metabolism	206	0.7038	1.08029	0.000999001	0.119381	tags=20%, list=21%, signal=16%	R-HSA-1483257
Homo sapiens: Semaphorin interactions	65	0.767994	1.1522	0.000999001	0.119381	tags=25%, list=18%, signal=20%	R-HSA-373755
Homo sapiens: Global Genome Nucleotide Excision Repair (GG-NER)	83	0.746775	1.12886	0.000999001	0.119381	tags=23%, list=20%, signal=18%	R-HSA-5696399
Homo sapiens: Intra-Golgi and retrograde Golgi-to-ER traffic	200	0.710037	1.08957	0.000999001	0.119381	tags=24%, list=24%, signal=19%	R-HSA-6811442
Homo sapiens: Golgi-to-ER retrograde transport	131	0.728826	1.1109	0.000999001	0.119381	tags=25%, list=24%, signal=19%	R-HSA-8856688
Homo sapiens: Termination of O-glycan biosynthesis	24	0.907415	1.30838	0.000999001	0.119381	tags=25%, list=9%, signal=23%	R-HSA-977068
Homo sapiens: ECM proteoglycans	76	0.740159	1.1161	0.001998	0.191009	tags=20%, list=21%, signal=16%	R-HSA-3000178
Homo sapiens: TP53 Regulates Metabolic Genes	83	0.741895	1.12149	0.001998	0.191009	tags=20%, list=19%, signal=17%	R-HSA-5628897
Over-representation analysis using missMethyl (pDMP < 0.01)
C2CP
	N	DE	P.DE	FDR
BIOCARTA_IGF1MTOR_PATHWAY	19	13	0.000157551	0.194928
REACTOME_RECYCLING_OF_EIF2_GDP	8	6	0.000210568	0.194928
SIG_PIP3_SIGNALING_IN_CARDIAC_MYOCTES	67	35	0.00028518	0.194928
BIOCARTA_FXR_PATHWAY	7	6	0.000349333	0.194928
C5BP
	N	DE	P.DE	FDR
GO_ESTABLISHMENT_OF_MEIOTIC_SPINDLE_LOCALIZATION	5	5	0	0
GO_ADULT_FEEDING_BEHAVIOR	10	7	3.02051e-05	0.153925
GO_CELL_CELL_SIGNALING	1665	541	5.79585e-05	0.196904
GO_COGNITION	298	118	0.000125335	0.231285
GO
Term	Ont	N	DE	P.DE	FDR
receptor catabolic process	BP	34	21	9.32895e-05	0.424859	GO:0032801
cognition	BP	285	114	0.000181229	0.588639	GO:0050890
learning or memory	BP	247	101	0.000267089	0.588639	GO:0007611
cell-cell signaling	BP	1579	514	0.000273478	0.588639	GO:0007267
protein modification by small protein conjugation or removal	BP	1026	329	0.000294221	0.588639	GO:0070647
KEGG
	Pathway	N	DE	P.DE	FDR
path:hsa04727	GABAergic synapse	89	43	0.00070644	0.23807
path:hsa05202	Transcriptional misregulation in cancer	187	71	0.00373267	0.622075
path:hsa04918	Thyroid hormone synthesis	75	33	0.00602098	0.622075
path:hsa05032	Morphine addiction	91	41	0.010882	0.622075
path:hsa00270	Cysteine and methionine metabolism	48	20	0.0164951	0.622075

## Sheet: Table S3
Supplemental Table 3 Consistent association for the MCI converter vs. non-converter endpoint from this study and the Add-NeuroMed Study
	Add-NeuroMed (Roubroeks et al., 2020)									ADNI (this study)
Name	Diagnosis.Est	p.value	UCSC.Gene	UCSC.Gene.Group	UCSC.Relation.to.CpG.Island	Gene.Closest.TSS	Distance.Closest.TSS	GREAT.Annotation.1	GREAT.Annotation.2	logFC	AveExpr	t	P.Value	adj.P.Val	B	chr	pos	strand	AddressA	AddressB	ProbeSeqA	ProbeSeqB	Type	NextBase	Color	Probe_rs	Probe_maf	CpG_rs	CpG_maf	SBE_rs	SBE_maf	Islands_Name	Relation_to_Island	Forward_Sequence	SourceSeq	UCSC_RefGene_Name	UCSC_RefGene_Accession	UCSC_RefGene_Group	Phantom4_Enhancers	Phantom5_Enhancers	DMR	X450k_Enhancer	HMM_Island	Regulatory_Feature_Name	Regulatory_Feature_Group	GencodeBasicV12_NAME	GencodeBasicV12_Accession	GencodeBasicV12_Group	GencodeCompV12_NAME
cg00837398	-0.0441935	0.00034641	ZNF783	TSS1500	N_Shore	ZNF783	-724	ZNF783 (-724)		-0.0953666	0.428041	-2.2075	0.0246367	0.953205	-3.74262	chr7	148958537	+	67752119		TATAAATCAATCCATCCCTCATTTAAACCCTAAAACATCTTAAATAAACC		II									chr7:148958858-148959891	N_Shore	ACTGCATACAGCACATTTAGTTCAATATGCCTCAGCACAGGCCGAGGAAAATGGGTCCTG[CG]GTTTATTCAAGATGCCTCAGGGCCTAAATGAGGGATGGACTGATTCACACTTGCTGTGAT	GTGAATCAGTCCATCCCTCATTTAGGCCCTGAGGCATCTTGAATAAACCG	ZNF783	NR_015357	TSS1500						7:148958385-148959904	Promoter_Associated	ZNF783	ENST00000434415.1	TSS1500	ZNF783;ZNF783
cg06064212	0.0222662	0.000372149			N_Shelf	TRNA_Thr	1795	ZSCAN23 (-43770)	GPX6 (28521)	0.0546993	2.03588	2.21496	0.0276935	0.953205	-3.73141	chr6	28455048	+	25691562		ATCATTCTAAATTAAAATAAAACATAATCCAATAACTAAAATCTTTACTC		II									chr6:28457568-28457926	N_Shelf	ATCTTCACAGGGCCGTCTTCCCACTATGTCTGTGTCTCTGTGTCCAAACCTCCCTCTCTT[CG]AGTAAAGATCCCAGTCACTGGATTATGCCCCACCCTAATCCAGAATGACCTCATCATAAC	CGAGTAAAGATCCCAGTCACTGGATTATGCCCCACCCTAATCCAGAATGA
cg08118241	-0.0200255	0.000717879	NKAIN3	TSS1500	N_Shore	NKAIN3	-1373	NKAIN3 (-1373)		-0.0725826	-1.07856	-2.18488	0.0261284	0.953205	-3.79195	chr8	63160127	-	10697100		TAAAAATATTAAAAACRCAAAAATATCTTACCTTTTCTTACCAACCTACC		II									chr8:63160598-63162064	N_Shore	CATGTCTGGAGTGGAAGTATTAAAAACGCAAAGATGTCTTGCCTTTTCTTACCAACCTAC[CG]CCAAGAACCCAGGAGGGCAGCAGTGGGCTAGAAACAGGGTTTCTGTGCCAAATTCTGAAA	GGAAGTATTAAAAACGCAAAGATGTCTTGCCTTTTCTTACCAACCTACCG	NKAIN3	NM_173688	TSS1500								NKAIN3;NKAIN3;NKAIN3	ENST00000519049.1;ENST00000545532.1;ENST00000523211.1	TSS1500;TSS1500;TSS1500	NKAIN3;NKAIN3;NKAIN3;NKAIN3
cg18663874	0.00677651	0.000825077	RAD1;BRIX1;RAD1	Body;TSS1500;5'UTR	N_Shore	RAD1	619	BRIX1 (-707)	RAD1 (667)	0.0548707	-3.25567	2.13298	0.0340791	0.954357	-3.92043	chr5	34915112	-	50690101		ACACCTAAAAAAATTAAACAATAAAACTCCCATCAATACTAACRAAATCC		II									chr5:34915293-34916240	N_Shore	CGGATCGCCAAACACCTGAAGGGATTAGACAGTAAAACTCCCATCAGTGCTGGCGAGGTC[CG]GCGAGCTCCACCTGCGCTGAGAGGTGGAAAGGGGCTGGGAGGCTGAACACGGCTGACCAG	CACCTGAAGGGATTAGACAGTAAAACTCCCATCAGTGCTGGCGAGGTCCG	RAD1;BRIX1;RAD1	NR_026591;NM_018321;NM_002853	Body;TSS1500;5'UTR					5:34950724-34950934	5:34914943-34916436	Promoter_Associated	BRIX1;RAD1;RAD1;RAD1;BRIX1	ENST00000506023.1;ENST00000542494.1;ENST00000382038.2;ENST00000341754.4;ENST00000336767.5	TSS1500;5'UTR;5'UTR;5'UTR;TSS1500	BRIX1;BRIX1;BRIX1;RAD1;RAD1;RAD1;RAD1;RAD1;RAD1;RAD1;RAD1;BRIX1;BRIX1
cg07068375	0.00825649	0.000978808	TRIM39;HCG18;HCG18;TRIM39	TSS1500;Body;Body;TSS1500	N_Shore	TRIM39	-223	TRIM39-RPP21 (-3055)		0.0520001	-2.80346	1.98581	0.0487132	0.958661	-4.16421	chr6	30294032	+	39650980		CTTAACRAAATTTACCRAAATTATCTACCTATCCCRCTAAAATAAAAACC		II									chr6:30294169-30295071	N_Shore	CCATGCGAAGGAGCTAAGGACACAAAGGTGAGCAGCAGAGACGCGGTTCCAGCTCTCCCC[CG]GCTCCCACTCCAGCGGGATAGGTAGATAATTTCGGTAAATTTCGCCAAGCAGGGGCAGGA	TTGGCGAAATTTACCGAAATTATCTACCTATCCCGCTGGAGTGGGAGCCG	TRIM39;HCG18;HCG18;TRIM39	NM_021253;NR_024052;NR_024053;NM_172016	TSS1500;Body;Body;TSS1500					6:30401919-30402097			TRIM39;TRIM39;TRIM39;HCG17;HCG18	ENST00000449040.2;ENST00000396548.1;ENST00000376659.5;ENST00000453558.1;ENST00000426882.1	TSS1500;TSS1500;TSS1500;TSS200;3'UTR	TRIM39;TRIM39;TRIM39;TRIM39;TRIM39;TRIM39;TRIM39;HCG18;HCG18;TRIM39;HCG17;HCG18;HCG18;HCG18;HCG18;HCG18;HCG18;HCG18;HCG18;HCG18;HCG18
cg08489623	-0.0227837	0.001082	SEPT14	Body		SEPT14	28262	FKBP9L (-129961)	SEPT14 (28261)	-0.0914882	1.97187	-2.18001	0.0264594	0.953205	-3.82109	chr7	55902220	-	11688192		ATATCTAAATACCATTACTAATCAATTCACTCATTATCTTATTCTTAAAC		II										OpenSea	TGGGAGCTGATATATCTGGATGCCATTGCTAATCAATTCACTCATTATCTTATTCTTAAA[CG]TCTGTAAATCATTTTTAGAAATAGTGTCTGCTTTGGCAATCAGTGGTATAATATTCACCT	TATCTGGATGCCATTGCTAATCAATTCACTCATTATCTTATTCTTAAACG	SEPT14	NM_207366	Body
cg12559197	-0.017129	0.0014366	PDE8B;PDE8B;PDE8B;PDE8B;PDE8B	Body;Body;Body;Body;Body		WDR41	133549	PDE8B (148078)	OTP (279738)	-0.0794063	-0.533369	-3.31641	0.000772299	0.882904	-0.894688	chr5	76654783	-	57676162		AACCACAAAATAAACAAAATTATCCAAATTTTTCCATTTAACTTTAATAC		II										OpenSea	ATATTTGGTAAAGCCACAAGGTAAACAAAATTATCCAAATTTTTCCATTTAGCTTTAGTA[CG]TATTTACAAGAATCTATTTAAAGAAAGGCCTCTGATATTGCGAAACCACATTTTTTTTTC	CGTACTAAAGCTAAATGGAAAAATTTGGATAATTTTGTTTACCTTGTGGC	PDE8B;PDE8B;PDE8B;PDE8B;PDE8B	NM_001029853;NM_001029854;NM_003719;NM_001029851;NM_001029852	Body;Body;Body;Body;Body				TRUE
cg10512089	-0.0181755	0.00200228	MIR130A	Body		MIR130A	81	YPEL4 (8665)	SERPING1 (43047)	-0.0511649	0.987114	-1.98258	0.0432997	0.958661	-4.18841	chr11	57408751	-	74600270		CTACTATCTACACCTATCACTAACAATACAATATTAAAAAAACATTAACC		II										OpenSea	TTCACATTGTGCTACTGTCTGCACCTGTCACTAGCAGTGCAATGTTAAAAGGGCATTGGC[CG]TGTAGTGCTACCCAGCGCTGGCTGCCTCCTCAGCATTGCAATTCCTCTCCCATCTGGGCA	CGGCCAATGCCCTTTTAACATTGCACTGCTAGTGACAGGTGCAGACAGTA	MIR130A	NR_029673	Body								MIR130A;AP000662.4	ENST00000385274.1;ENST00000530595.1	5'UTR;5'UTR	MIR130A;AP000662.4;AP000662.4
cg05527044	-0.0176887	0.00201971			N_Shore	AK125051	-810	FBXO41 (-14004)	EGR4 (9977)	-0.079131	-1.84124	-2.73803	0.00542376	0.924379	-2.50769	chr2	73510851	+	34714195		ACCTAATATTAAAACCTAACTAAACACCTATACRAATATCTATACRTACC		II									chr2:73511157-73512086	N_Shore	GAAGAGACAGACACATGCGTGCACACACATGCACACCTCCAGACTATCACACGTGCACAC[CG]GCACGCACAGACACCCGCACAGGTGCCCAGCCAGGCCTCAACACCAGGCCCCTCCCCCAG	CGGCACGCACAGACACCCGCACAGGTGCCCAGCCAGGCCTCAACACCAGG											FBXO41;FBXO41	ENST00000521871.1;ENST00000520186.1	5'UTR;3'UTR	FBXO41;FBXO41
cg26743555	0.00498004	0.00222169	TRADD;FBXL8	TSS1500;5'UTR	N_Shore	FBXL8	1058	HSF4 (-2339)	TRADD (-1137)	0.0375158	-3.61291	1.97896	0.0495074	0.958688	-4.20254	chr16	67194948	+	91727302		ACRTTAATATAAACTTTTCTTTATCAAAAACCATAAACCAATCAAAAAAC		II									chr16:67195600-67195827	N_Shore	CGGAGGCGGGGAAGGAGCCTCCCCTCCAGGGGTGGATCCAGCTTTGCCCCGCCCACGCCT[CG]CTTCCTGATTGGCTCATGGTCCCTGACAAAGAAAAGCCTACATTAACGCTCCCGCCTTAT	CGCTTCCTGATTGGCTCATGGTCCCTGACAAAGAAAAGCCTACATTAACG	TRADD;FBXL8	NM_003789;NM_018378	TSS1500;5'UTR					16:65752368-65752504	16:67193608-67195198	Promoter_Associated	FBXL8;FBXL8;FBXL8;TRADD;TRADD	ENST00000258200.3;ENST00000519917.1;ENST00000521920.1;ENST00000566104.1;ENST00000345057.4	5'UTR;5'UTR;5'UTR;TSS1500;TSS1500	FBXL8;FBXL8;FBXL8;FBXL8;FBXL8;FBXL8;TRADD;FBXL8;TRADD;FBXL8
cg14203426	-0.0136572	0.00224151	CUX1;CUX1;CUX1	Body;Body;Body		SH2B2	-204457	SH2B2 (-204457)	CUX1 (263066)	-0.0993132	2.18822	-3.10921	0.00160993	0.898419	-1.52049	chr7	101723947	+	98608272	93697199	CAAAAACCTACAAACAACTTTTAAATTCAACTAAAAACATAAAAAAAACA	CAAAAACCTACAAACGACTTTTAAATTCGACTAAAAACGTAAAAAAAACG	I	C	Grn								OpenSea	TTCAGCCCTCACAACCTACAAGAAAAGCAGTTCACCACCAGCAGTCTCCTCGCCACCCTG[CG]CCCTCTCCACGCCCCCAGCCGAATCCAAAAGCCGCCTGCAGGCCTCTGCAGCTCTTCTGA	CGCCCTCTCCACGCCCCCAGCCGAATCCAAAAGCCGCCTGCAGGCCTCTG	CUX1;CUX1;CUX1	NM_181500;NM_181552;NM_001913	Body;Body;Body					7:101510465-101510702			CUX1	ENST00000558469.1	5'UTR	CUX1;CUX1
cg11888447	-0.0168002	0.00278383				U6atac	-112080	IL6ST (-414776)	MAP3K1 (-405303)	-0.0484269	2.01976	-2.33787	0.0173975	0.943641	-3.47619	chr5	55705596	-	81696829		ACCTAAAATCATTTAAACTAATACAATATAACTATACTTACACAATCRTC		II										OpenSea	TTTTGGTCAGGACCTGAGATCATTTGGGCTGGTACAGTGTAACTGTACTTGCACAATCGT[CG]TTTTTAAGTCATCTTAGCTTGGGAAGTGTTGGCCTCTGCTAAGAGTAAGCCCTCCTACTT	CGACGATTGTGCAAGTACAGTTACACTGTACCAGCCCAAATGATCTCAGG							TRUE
cg23454284	-0.00941542	0.0032452	ABR;ABR;ABR	Body;Body;Body	S_Shore	ABR	-623	TIMM22 (35329)	ABR (147445)	-0.0563244	3.06143	-2.11174	0.0314973	0.953921	-3.93146	chr17	935685	+	17716852		ATAATTCAAAATAACCCCTCAAAAAACATCTCTAACTAAACRTATAACCC		II			rs4968146	0.360401					chr17:934417-935088	S_Shore	TCCCAGTGGGAATCGGGTCACTGATCTGCTCAGGGACAGGAGCAAAAGCCCGAAACGACG[CG]GGTCACACGTCCAGCCAGAGATGCCTCTTGAGGGGTCACTTTGAACCATGGCCCTTTGCA	TGGTTCAAAGTGACCCCTCAAGAGGCATCTCTGGCTGGACGTGTGACCCG	ABR;ABR;ABR	NM_021962;NM_001092;NM_001159746	Body;Body;Body					17:882388-882650			ABR;ABR;ABR	ENST00000572441.1;ENST00000577052.1;ENST00000543210.2	TSS1500;TSS1500;TSS1500	ABR;ABR;ABR;ABR;ABR
cg10858791	0.00925825	0.0032742				MED10	-32647	UBE2QL1 (-37449)	MED10 (-32648)	0.078274	2.94636	3.1704	0.00156316	0.898419	-1.34323	chr5	6411286	-	92736885		TAACTATCTCCTTTCCCRCRAATAATATAAACTCCCTATAACTAAAAAAC		II										OpenSea	GTTAGAGGCTTTGGCTGTCTCCTTTCCCGCGGGTGGTGTGGGCTCCCTGTGGCTGGAAGG[CG]GCTGTCCTTCCGACGGCTTGCTTCCGCTTGGCTCTGCTCGCTCTTCAGTCACAGCCACAG	GGCTGTCTCCTTTCCCGCGGGTGGTGTGGGCTCCCTGTGGCTGGAAGGCG								5:6464253-6464532
cg08906194	0.00909829	0.00329333	CNTFR;LOC415056;CNTFR	5'UTR;Body;5'UTR	Island	LOC415056	9963	ENHO (-54936)	CNTFR (11762)	0.0613836	-0.982995	2.08208	0.0386468	0.956183	-4.02277	chr9	34577972	+	78760988		TAAAAACCCAAATCAATAACCACAAAACCRAAAAACTTATCACCCCCRCC		II									chr9:34577866-34578258	Island	AGCGCCGAGGCGGGCTGGGCGGGCTGGCGGGCGGGCGAGCGCGGGGCGGGGGCGTCGCGG[CG]GCGGGGGTGACAAGTCCTCCGGCCCTGTGGCCACTGACCTGGGTCCCCACGCAGGCGCCC	CGGCGGGGGTGACAAGTCCTCCGGCCCTGTGGCCACTGACCTGGGTCCCC	CNTFR;LOC415056;CNTFR	NM_147164;NR_024369;NM_001842	5'UTR;Body;5'UTR				TRUE	9:34567872-34568287			RP11-296L22.4;RP11-296L22.4;RP11-296L22.4;CNTFR;CNTFR	ENST00000436360.1;ENST00000453642.1;ENST00000438244.1;ENST00000351266.4;ENST00000378980.3	5'UTR;5'UTR;5'UTR;5'UTR;5'UTR	RP11-296L22.4;RP11-296L22.4;RP11-296L22.4;CNTFR;CNTFR;CNTFR
cg20152430	-0.0190974	0.00335669	HOXB3	5'UTR	N_Shore	HOXB3	10306	HOXB2 (-19112)	HOXB3 (10305)	-0.100293	1.73226	-2.87221	0.00354894	0.91964	-2.18688	chr17	46641504	+	3678145	90776366	AAACACTCAAAACCTAACAAAAATACAAAAATAAATAACTAAAACCCCCA	AAACGCTCGAAACCTAACGAAAATACAAAAATAAATAACTAAAACCCCCG	I	C	Grn							chr17:46641534-46642110	N_Shore	TTGCTCTCATCTTCGTCTTCAATTCGGATCCCGGCCTGTCCCAGGAGAGAGGCCTGGGGG[CG]GGGGTCTCAGCCACCCACCTCTGCACCCCCGCCAGGCCCCGAGCGCCCCGGCTCCGCACC	GGGCGCTCGGGGCCTGGCGGGGGTGCAGAGGTGGGTGGCTGAGACCCCCG	HOXB3	NM_002146	5'UTR						17:46641394-46642076	Unclassified_Cell_type_specific	HOXB3;HOXB3;HOXB3;HOXB-AS3;HOXB3;HOXB3;HOXB3;HOXB3	ENST00000485909.2;ENST00000489475.1;ENST00000311626.4;ENST00000465846.2;ENST00000460160.1;ENST00000472863.1;ENST00000476342.1;ENST00000498678.1	5'UTR;5'UTR;5'UTR;5'UTR;5'UTR;5'UTR;5'UTR;5'UTR	HOXB3;HOXB3;HOXB3;HOXB-AS3;HOXB3;HOXB3;HOXB3;HOXB3
cg10626559	0.0074765	0.00356819	POU3F2	TSS1500	Island	POU3F2	-717	POU3F2 (-717)		0.0560652	-2.59061	2.46601	0.0141223	0.940411	-3.15989	chr6	99281862	-	38790951		ATATCCRCACACCCTAAAACAAAAAACACTTATACACTAAAATTCTAACC		II									chr6:99279317-99283842	Island	TTTGGGCCGAAGTGTCCGCACACCCTGGAGCAAGAGACACTTGTGCACTGAAATTCTAAC[CG]TGGGATGCAAGGAGAGTTGAACAGGGGAACAGGTCTGGCTCTTGGCTCTAGGTTTAAGAG	CGGTTAGAATTTCAGTGCACAAGTGTCTCTTGCTCCAGGGTGTGCGGACA	POU3F2	NM_005604	TSS1500			DMR		6:99386829-99390830	6:99281683-99281893	Unclassified	POU3F2;POU3F2	ENST00000328345.5;ENST00000425116.1	TSS1500;TSS1500	POU3F2;POU3F2
cg00535430	-0.00493418	0.00357812	TFAP4	Body	S_Shore	LOC100507501	-8829	SRL (-20539)	TFAP4 (10381)	-0.0560622	4.61032	-2.11135	0.0315287	0.953921	-3.96358	chr16	4312619	-	64610278	66645291	AAAATCTTAAAAAACTAAAATCCCACATTAATACTCTACATACATCTCCA	AAAATCTTAAAAAACTAAAATCCCGCGTTAATACTCTACATACGTCTCCG	I	C	Grn							chr16:4311695-4311942	S_Shore	GTGTGGGGGATGAGGGTCTTGAGGGACTGGAATCCCGCGTTGATGCTCTGCATGCGTCTC[CG]CTCGTTGCTGTTGGCGATCTCCCGCCGAATCCGCCGCTCCTGGTCCCGCTGAGTCTCGGG	AGGGTCTTGAGGGACTGGAATCCCGCGTTGATGCTCTGCATGCGTCTCCG	TFAP4	NM_003223	Body					16:4252595-4252669						TFAP4;TFAP4;TFAP4;TFAP4
cg26518100	-0.019874	0.00368796	GREB1L	5'UTR	S_Shore	GREB1L	1307	GREB1L (1307)	ESCO1 (357183)	-0.0670101	-0.862872	-1.98369	0.0431844	0.958661	-4.20342	chr18	18823509	+	2762834		AAACTAAATTCAAAAACCTTTTATAAAAAAACTCTTCCCTATATTTAAAC		II									chr18:18821383-18823349	S_Shore	TTCCGCCTCCCCCCGCCTCGAGGCGGGAATCCCTGCTTAAATCACATTTTTAAACCTAGC[CG]TTTAAATACAGGGAAGAGCTTTCCCACAAAAGGTTTTTGAACTCAGTCCCCCTTAATAAA	GACTGAGTTCAAAAACCTTTTGTGGGAAAGCTCTTCCCTGTATTTAAACG	GREB1L	NM_001142966	5'UTR								GREB1L	ENST00000431264.1	5'UTR	GREB1L
cg02529143	0.00896137	0.00395991				TRNA_Leu	-14198	UTRN (-89387)	STX11 (51832)	0.0449397	3.34882	1.99786	0.0473442	0.958661	-4.17115	chr6	144523485	-	14718277		AACTATACTATAATCACAATAACCCTAAAACTTAAACATACTTCAATATC		II										OpenSea	CCTTTGACAGAAACTGTACTGTGATCACAGTGACCCTAAAACTTGAGCATGCTTCAGTAT[CG]CTGGACTCTGAGATGCAGATTCAGGACATTGGGGTGGGGCCAGAGAATGTGCATTTCCAA	ACTGTACTGTGATCACAGTGACCCTAAAACTTGAGCATGCTTCAGTATCG
cg15001131	0.00572754	0.00402632			Island	PKDCC	54492	EML4 (-66837)	PKDCC (54492)	0.043536	-3.10083	2.25011	0.0252894	0.953205	-3.65894	chr2	42329652	+	83723244		CAACCAAAAACTATCTAAAAAAACACAAACAAAACAACACTTAATACTAC		II									chr2:42329439-42329653	Island	ACCGCGTGAATCTGGAAAGCCCCGAGTTTCAACAGGCCCAACCATCGGCGGCTTTGCAGG[CG]CAGCACCAAGTGCTGCTCTGCCTGTGTTCCCCCAGACAGCCCCTGGTTGTGATTTGTCGT	AACCAGGGGCTGTCTGGGGGAACACAGGCAGAGCAGCACTTGGTGCTGCG							TRUE	2:42182819-42183328	2:42329198-42329807	Promoter_Associated
cg19396666	-0.0244568	0.0040942				CHST15	-13074	CHST15 (-14351)	OAT (241264)	-0.0769962	0.772625	-2.36363	0.0162121	0.940411	-3.42559	chr10	125866280	+	90700422		CAAATTATCTAAAAATAAATCAAAAACTAACTCTTTACAAATCAAACAAC		II										OpenSea	GACTTAACTCCTCTGCACTTCTGTTTACCCATCTGTGAAATGGCTAGAATGTAATGTAGA[CG]CTGCTTGATTTGTAAAGAGCTAGCCTCTGATTCACCTCCAGATAACCTGATTCTTCCCAG	CGCTGCTTGATTTGTAAAGAGCTAGCCTCTGATTCACCTCCAGATAACCT							TRUE
[truncated: 12 more columns]

## Sheet: Table S4A
Table S4A A list of significant DMRs associated with the slope of mPACCtrailsB (A) comb-p (B) DMRcate
(A) comb-p
Chr	Start	End	Strand	Annotation	Nearest Ensembl	Gene Name	Gene Description	Gene Type	# of CpGs	Sidak corrected Stouffer-Liptak p-value	Detected by DMRcate
chr16	818807	819526	+	TTS (NM_013404)	ENSG00000207579	MIR662	microRNA 662	ncRNA	5	2.222e-10	Yes
chr17	80407379	80407779	+	promoter-TSS (NM_001193655)	ENSG00000178927	CYBC1	cytochrome b-245 chaperone 1	protein-coding	7	1.278e-07	Yes
chr6	30038998	30039801	+	exon (NM_025236, exon 4 of 4).2	ENSG00000204618	RNF39	ring finger protein 39	protein-coding	21	1.236e-06	Yes
chr6	28058724	28059208	+	non-coding (NR_024063, exon 1 of 2)		ZSCAN12P1	zinc finger and SCAN domain containing 12 pseudogene 1	pseudo	9	1.481e-06	Yes
chr11	67417958	67418365	+	promoter-TSS (NM_080658)	ENSG00000132744	ACY3	aminoacylase 3	protein-coding	10	1.684e-06	Yes
chr19	36343341	36343530	+	promoter-TSS (NM_004646)	ENSG00000161270	NPHS1	NPHS1 adhesion molecule, nephrin	protein-coding	4	1.863e-06	Yes
chr1	101003634	101003924	+	promoter-TSS (NM_022049)	ENSG00000181656	GPR88	G protein-coupled receptor 88	protein-coding	3	2.401e-06	Yes
chr7	27170241	27171051	+	promoter-TSS (NM_002141)	ENSG00000197576	HOXA4	homeobox A4	protein-coding	14	3.264e-06	Yes
chr6	32120584	32121368	+	promoter-TSS (NM_005155)	ENSG00000204314	PRRT1	proline rich transmembrane protein 1	protein-coding	26	1.11e-05	Yes
chr5	126408756	126409573	+	promoter-TSS (NM_001164479)	ENSG00000164241	C5orf63	chromosome 5 open reading frame 63	protein-coding	14	1.246e-05	Yes
chr10	19777717	19778008	+	intron (NM_001142308, intron 29 of 39)	ENSG00000233968	LOC101928834	uncharacterized LOC101928834	ncRNA	4	1.464e-05	Yes
chr15	75019070	75019376	+	Intergenic	ENSG00000140465	CYP1A1	cytochrome P450 family 1 subfamily A member 1	protein-coding	10	1.836e-05	Yes
chr11	67207498	67208062	+	intron (NM_001018070, intron 8 of 11)	ENSG00000213402	PTPRCAP	protein tyrosine phosphatase receptor type C associated protein	protein-coding	7	2.155e-05	Yes
chr6	28129096	28129656	+	promoter-TSS (NR_103448)	ENSG00000226314	ZNF192P1	zinc finger protein 192 pseudogene 1	pseudo	10	5.994e-05	Yes
chr5	162864268	162864824	+	promoter-TSS (NM_001364018)	ENSG00000113328	CCNG1	cyclin G1	protein-coding	12	9.639e-05	Yes
chr7	149569715	149570367	+	promoter-TSS (NM_001367793)	ENSG00000171130	ATP6V0E2	ATPase H+ transporting V0 subunit e2	protein-coding	13	0.0001017	Yes
chr5	40835754	40836182	+	promoter-TSS (NM_000997)	ENSG00000145592	RPL37	ribosomal protein L37	protein-coding	3	0.0003355	Yes
chr6	31691685	31692260	+	exon (NM_138277, exon 3 of 5).4	ENSG00000204420	MPIG6B	megakaryocyte and platelet inhibitory receptor G6b	protein-coding	10	0.0005819	Yes
chr16	66583044	66583237	+	non-coding (NR_073520, exon 1 of 9)	ENSG00000166548	TK2	thymidine kinase 2	protein-coding	4	0.005414	Yes
chr21	45705429	45706043	+	promoter-TSS (NM_000383)	ENSG00000160224	AIRE	autoimmune regulator	protein-coding	11	3.846e-06
chr7	29523006	29523410	+	promoter-TSS (NM_001293081)	ENSG00000106069	CHN2	chimerin 2	protein-coding	6	1.299e-05
chr3	67704629	67705285	+	promoter-TSS (NM_001177599)	ENSG00000172340	SUCLG2	succinate-CoA ligase GDP-forming beta subunit	protein-coding	9	4.067e-05
chr10	104196206	104196541	+	TTS (NR_030169)	ENSG00000202569	MIR146B	microRNA 146b	ncRNA	5	4.375e-05
chr2	209224225	209224676	+	promoter-TSS (NM_001309516)	ENSG00000144407	PTH2R	parathyroid hormone 2 receptor	protein-coding	6	9.487e-05
chr6	72130615	72131020	+	promoter-TSS (NR_026807)		LINC01626	long intergenic non-protein coding RNA 1626	ncRNA	6	0.0001058
chr22	18531028	18531591	+	Intergenic	ENSG00000235295	LINC01634	long intergenic non-protein coding RNA 1634	ncRNA	6	0.0001115
chr10	99393458	99393886	+	promoter-TSS (NM_178832)	ENSG00000171160	MORN4	MORN repeat containing 4	protein-coding	7	0.0001672
chr7	56160528	56161020	+	promoter-TSS (NM_001258459)	ENSG00000164776	PHKG1	phosphorylase kinase catalytic subunit gamma 1	protein-coding	9	0.0001798
chr3	53880853	53881270	+	promoter-TSS (NM_018397)	ENSG00000056736	IL17RB	interleukin 17 receptor B	protein-coding	3	0.0002952
chr1	59362343	59362893	+	intron (NR_034014, intron 3 of 3)	ENSG00000234807	LINC01135	long intergenic non-protein coding RNA 1135	ncRNA	6	0.0003238
chr5	1594330	1595048	+	promoter-TSS (NR_003263)		SDHAP3	succinate dehydrogenase complex flavoprotein subunit A pseudogene 3	pseudo	10	0.0003673
chr2	91932949	91933195	+	Intergenic		GGT8P	gamma-glutamyltransferase 8 pseudogene	pseudo	3	0.0005492
chr6	2903258	2904005	+	promoter-TSS (NM_004155)	ENSG00000170542	SERPINB9	serpin family B member 9	protein-coding	5	0.000777
chr5	180257691	180258154	+	promoter-TSS (NR_027183)	ENSG00000245060	LINC00847	long intergenic non-protein coding RNA 847	ncRNA	5	0.0009984
chr21	45769851	45770298	+	Intergenic	ENSG00000142185	TRPM2	transient receptor potential cation channel subfamily M member 2	protein-coding	4	0.001129
chr12	6553585	6554051	+	promoter-TSS (NM_001242)	ENSG00000139193	CD27	CD27 molecule	protein-coding	4	0.001189
chr17	48474564	48475085	+	promoter-TSS (NM_018509)	ENSG00000108829	LRRC59	leucine rich repeat containing 59	protein-coding	6	0.001195
chr18	76674571	76674796	+	Intergenic	ENSG00000256463	SALL3	spalt like transcription factor 3	protein-coding	3	0.001347
chr6	15504923	15505460	+	intron (NM_004973, intron 9 of 17)	ENSG00000047579	DTNBP1	dystrobrevin binding protein 1	protein-coding	5	0.001412
chr6	28601271	28601519	+	Intergenic	ENSG00000232040	ZBED9	zinc finger BED-type containing 9	protein-coding	12	0.001617
chr15	69372826	69373260	+	promoter-TSS (NR_026949)	ENSG00000212766	EWSAT1	Ewing sarcoma associated transcript 1	ncRNA	4	0.001782
chr17	37011491	37011626	+	Intergenic	ENSG00000125691	RPL23	ribosomal protein L23	protein-coding	3	0.002107
chr17	37896050	37896420	+	promoter-TSS (NM_001242443)	ENSG00000141738	GRB7	growth factor receptor bound protein 7	protein-coding	6	0.002137
chr5	6822830	6823241	+	intron (NR_146281, intron 1 of 1)	ENSG00000283420	MIR4278	microRNA 4278	ncRNA	3	0.002394
chr8	143859669	143860090	+	promoter-TSS (NM_177457)	ENSG00000180155	LYNX1	Ly6/neurotoxin 1	protein-coding	9	0.00268
chr7	28452066	28452289	+	promoter-TSS (NM_182898)	ENSG00000146592	CREB5	cAMP responsive element binding protein 5	protein-coding	5	0.002914
chr9	136726359	136726575	+	intron (NM_001134398, intron 3 of 29)	ENSG00000123453	SARDH	sarcosine dehydrogenase	protein-coding	3	0.003102
chr19	55477454	55477810	+	promoter-TSS (NM_001174083)	ENSG00000022556	NLRP2	NLR family pyrin domain containing 2	protein-coding	6	0.003172
chr11	118214810	118215112	+	promoter-TSS (NM_000073)	ENSG00000160654	CD3G	CD3g molecule	protein-coding	4	0.003517
chr6	87862158	87862481	+	Intergenic	ENSG00000188994	ZNF292	zinc finger protein 292	protein-coding	5	0.003758
chr14	77608987	77609264	+	promoter-TSS (NM_174976)	ENSG00000177108	ZDHHC22	zinc finger DHHC-type containing 22	protein-coding	3	0.003818
chr5	140734543	140735027	+	exon (NM_018917, exon 1 of 4)	ENSG00000262576	PCDHGA4	protocadherin gamma subfamily A, 4	protein-coding	6	0.003988
chr11	65314161	65314556	+	exon (NM_021070, exon 15 of 27)	ENSG00000168056	LTBP3	latent transforming growth factor beta binding protein 3	protein-coding	5	0.003989
chr9	87282548	87282823	+	promoter-TSS (NM_001369533)	ENSG00000148053	NTRK2	neurotrophic receptor tyrosine kinase 2	protein-coding	5	0.004119
chr10	133793442	133793734	+	intron (NM_004052, intron 1 of 5)	ENSG00000176171	BNIP3	BCL2 interacting protein 3	protein-coding	5	0.005086
chr14	24601588	24601909	+	exon (NM_203402, exon 2 of 2)	ENSG00000139914	FITM1	fat storage inducing transmembrane protein 1	protein-coding	3	0.006642
chr9	111725888	111726088	+	intron (NM_003798, intron 11 of 18)	ENSG00000119328	ABITRAM	actin binding transcription modulator	protein-coding	3	0.007288
chr2	72079276	72079609	+	Intergenic	ENSG00000003137	CYP26B1	cytochrome P450 family 26 subfamily B member 1	protein-coding	8	0.007642
chr15	100739896	100740189	+	intron (NM_139057, intron 7 of 21)	ENSG00000140470	ADAMTS17	ADAM metallopeptidase with thrombospondin type 1 motif 17	protein-coding	4	0.008202
chr1	41981735	41982115	+	intron (NM_001127714, intron 6 of 7)	ENSG00000127129	EDN2	endothelin 2	protein-coding	6	0.008377
chr8	103395266	103395625	+	intron (NM_001282873, intron 1 of 58)	ENSG00000104517	UBR5	ubiquitin protein ligase E3 component n-recognin 5	protein-coding	3	0.008419
chr5	176216711	176217086	+	Intergenic	ENSG00000113763	UNC5A	unc-5 netrin receptor A	protein-coding	3	0.00875
chr5	2708518	2708678	+	Intergenic	ENSG00000281560	LSINCT5	long stress-induced non-coding transcript 5	ncRNA	4	0.009464
chr17	4835341	4835627	+	promoter-TSS (NM_000173)	ENSG00000185245	GP1BA	glycoprotein Ib platelet subunit alpha	protein-coding	6	0.01055
chr17	79045526	79045877	+	intron (NM_001144888, intron 3 of 13)	ENSG00000175866	BAIAP2	BAI1 associated protein 2	protein-coding	5	0.01216
chr16	70780647	70780947	+	intron (NM_001351157, intron 11 of 17)	ENSG00000214353	VAC14-AS1	VAC14 antisense RNA 1	ncRNA	4	0.01227
chr2	3828216	3828566	+	intron (NM_001287444, intron 9 of 10)	ENSG00000214866	DCDC2C	doublecortin domain containing 2C	protein-coding	3	0.01286
chr4	103998497	103998717	+	promoter-TSS (NM_178833)	ENSG00000164038	SLC9B2	solute carrier family 9 member B2	protein-coding	3	0.01899
chr11	14280813	14281157	+	exon (NM_006108, exon 13 of 17)	ENSG00000133818	RRAS2	RAS related 2	protein-coding	4	0.03951
chr22	24373054	24373322	+	promoter-TSS (NM_001354469)		LOC391322	D-dopachrome tautomerase-like	protein-coding	3	0.04905
(B) DMRcate
seqnames	start	end	width	strand	no.cpgs	min_smoothed_fdr	Stouffer	HMFDR	Fisher	maxdiff	meandiff	overlapping.genes	Detected in comb-p
chr16	818807	819526	720	*	5	5.13079e-09	0.76415	0.615341	0.905324	-0.727806	-0.299028	MSLN, MSLNL	Yes
chr6	32120324	32121475	1152	*	32	7.7386e-09	1	0.907211	1	0.144654	0.051504	PPT2, PRRT1	Yes
chr17	80407379	80407779	401	*	7	3.95164e-08	0.977306	0.70548	0.991712	0.177526	0.109384	C17orf62	Yes
chr7	149569464	149570367	904	*	14	3.11977e-07	1	0.661201	0.99999	-0.107118	-0.0411128	ATP6V0E2, ATP6V0E2-AS1	Yes
chr5	40835581	40836182	602	*	6	8.30816e-07	0.95847	0.581629	0.95202	-0.203709	-0.125233		Yes
chr15	75019070	75019376	307	*	10	1.01859e-06	0.999911	0.698978	0.999757	0.163985	0.0911033		Yes
chr1	101003634	101003924	291	*	3	2.00137e-06	0.654437	0.581076	0.781366	-0.452727	-0.354182	GPR88	Yes
chr19	36343341	36343530	190	*	4	2.00137e-06	0.800663	0.597295	0.874449	-0.261945	-0.160173	NPHS1	Yes
chr6	30039132	30039900	769	*	19	3.13488e-06	1	0.896525	1	0.217076	0.132544	RNF39	Yes
chr5	126408756	126409573	818	*	14	3.54478e-06	1	0.865682	1	-0.247353	-0.143819	C5orf63	Yes
chr16	66582592	66583237	646	*	5	5.4158e-06	0.979666	0.777132	0.992277	0.157608	0.0877346	Y_RNA, TK2	Yes
chr6	31691717	31692375	659	*	14	6.76059e-06	1	0.895095	1	0.087974	0.0534782	C6orf25	Yes
chr10	19777545	19778008	464	*	5	1.71045e-05	0.920268	0.730612	0.978484	-0.22753	-0.206446	MALRD1	Yes
chr11	67207498	67208062	565	*	7	3.86847e-05	0.998112	0.781184	0.998717	0.1174	0.0664285	CORO1B	Yes
chr6	28129313	28129656	344	*	9	3.86847e-05	0.999622	0.825467	0.999948	-0.193571	-0.0955426	ZNF192P1	Yes
chr6	28058724	28059208	485	*	9	3.86847e-05	0.999418	0.84752	0.999977	-0.265954	-0.183298	ZSCAN12P1	Yes
chr5	162864633	162865006	374	*	3	4.14252e-05	0.968921	0.821106	0.980359	-0.0863429	-0.067648	CCNG1	Yes
chr7	27170388	27170717	330	*	6	5.58174e-05	0.999343	0.90072	0.999952	0.153654	0.128801	HOXA-AS2, HOXA-AS3, HOXA3, HOXA4, RP1-170O19.22	Yes
chr11	67417958	67418365	408	*	10	6.73501e-05	0.999882	0.870444	0.999998	0.227739	0.182534	ACY3	Yes
chr7	157446432	157447534	1103	*	7	5.52526e-08	0.999573	0.197871	0.747765	0.0685892	0.0352046	PTPRN2
chr8	28633612	28634478	867	*	4	3.64837e-07	0.572399	0.466568	0.70748	0.134323	0.105221	INTS9
chr9	136216076	136216154	79	*	3	1.19343e-06	0.68159	0.108319	0.329785	-0.0983535	-0.0592027	RPL7A
chrX	71526790	71527298	509	*	12	1.92831e-06	0.999992	0.85684	1	0.132413	0.078228	CITED1
chr4	683206	683376	171	*	3	5.03214e-05	0.948769	0.536509	0.783725	0.0580228	0.0415214	MFSD7

## Sheet: Table S4B
Table S4B A list of significant DMRs associated with the slope of mPACCdigit (A) comb-p (B) DMRcate
(A) comb-p
Chr	Start	End	Strand	Annotation	Nearest Ensembl	Gene Name	Gene Description	Gene Type	# of CpGs	Sidak corrected Stouffer-Liptak p-value	Detected by DMRcate
chr1	41950237	41950392	+	promoter-TSS (NM_001956)	ENSG00000127129	EDN2	endothelin 2	protein-coding	4	0.005212
chr1	59362343	59362552	+	intron (NR_034014, intron 3 of 3)	ENSG00000234807	LINC01135	long intergenic non-protein coding RNA 1135	ncRNA	5	0.02484
chr1	78470417	78470640	+	promoter-TSS (NM_001317103)	ENSG00000162616	DNAJB4	DnaJ heat shock protein family (Hsp40) member B4	protein-coding	5	0.0219
chr1	101003634	101003924	+	promoter-TSS (NM_022049)	ENSG00000181656	GPR88	G protein-coupled receptor 88	protein-coding	3	4.212e-05
chr10	7517765	7518062	+	Intergenic	ENSG00000198879	SFMBT2	Scm like with four mbt domains 2	protein-coding	4	0.009642
chr10	19777545	19778008	+	intron (NM_001142308, intron 29 of 39)	ENSG00000233968	LOC101928834	uncharacterized LOC101928834	ncRNA	5	1.242e-10	Yes
chr10	32216031	32216390	+	intron (NM_001270696, intron 1 of 17)	ENSG00000165322	ARHGAP12	Rho GTPase activating protein 12	protein-coding	5	0.002722
chr10	99393458	99393886	+	promoter-TSS (NM_178832)	ENSG00000171160	MORN4	MORN repeat containing 4	protein-coding	7	5.86e-05
chr10	104196206	104196541	+	TTS (NR_030169)	ENSG00000202569	MIR146B	microRNA 146b	ncRNA	5	0.0004142
chr11	14280742	14281157	+	exon (NM_006108, exon 13 of 17)	ENSG00000133818	RRAS2	RAS related 2	protein-coding	5	0.0001845
chr11	67207498	67208062	+	intron (NM_001018070, intron 8 of 11)	ENSG00000213402	PTPRCAP	protein tyrosine phosphatase receptor type C associated protein	protein-coding	7	1.094e-05	Yes
chr11	67417958	67418365	+	promoter-TSS (NM_080658)	ENSG00000132744	ACY3	aminoacylase 3	protein-coding	10	4.323e-06
chr11	118214810	118215112	+	promoter-TSS (NM_000073)	ENSG00000160654	CD3G	CD3g molecule	protein-coding	4	0.01017
chr12	6553585	6554051	+	promoter-TSS (NM_001242)	ENSG00000139193	CD27	CD27 molecule	protein-coding	4	0.002158
chr12	57937334	57937454	+	intron (NM_001348066, intron 2 of 15)	ENSG00000175203	DCTN2	dynactin subunit 2	protein-coding	3	0.0346
chr12	78224398	78224552	+	promoter-TSS (NM_014903)	ENSG00000067798	NAV3	neuron navigator 3	protein-coding	3	0.01304
chr13	111267397	111268031	+	promoter-TSS (NR_040104)	ENSG00000213995	NAXD	NAD(P)HX dehydratase	protein-coding	14	0.0001218	Yes
chr14	24601588	24601909	+	exon (NM_203402, exon 2 of 2)	ENSG00000139914	FITM1	fat storage inducing transmembrane protein 1	protein-coding	3	0.006394
chr14	77608987	77609264	+	promoter-TSS (NM_174976)	ENSG00000177108	ZDHHC22	zinc finger DHHC-type containing 22	protein-coding	3	0.003306
chr15	45314579	45314789	+	promoter-TSS (NR_034039)	ENSG00000140263	SORD	sorbitol dehydrogenase	protein-coding	3	0.04127
chr15	69372826	69373260	+	promoter-TSS (NR_026949)	ENSG00000212766	EWSAT1	Ewing sarcoma associated transcript 1	ncRNA	4	0.001723
chr16	314666	315027	+	exon (NM_032039, exon 13 of 13)	ENSG00000076344	RGS11	regulator of G protein signaling 11	protein-coding	4	0.01043
chr16	818807	819526	+	TTS (NM_013404)	ENSG00000207579	MIR662	microRNA 662	ncRNA	5	2.334e-10	Yes
chr17	33759929	33760308	+	promoter-TSS (NM_018042)	ENSG00000172123	SLFN12	schlafen family member 12	protein-coding	9	0.007434
chr17	37896050	37896420	+	promoter-TSS (NM_001242443)	ENSG00000141738	GRB7	growth factor receptor bound protein 7	protein-coding	6	0.007085
chr17	80407379	80407779	+	promoter-TSS (NM_001193655)	ENSG00000178927	CYBC1	cytochrome b-245 chaperone 1	protein-coding	7	2.876e-09	Yes
chr18	57566144	57566460	+	promoter-TSS (NM_021127)	ENSG00000141682	PMAIP1	phorbol-12-myristate-13-acetate-induced protein 1	protein-coding	5	0.0002923
chr18	76674571	76674796	+	Intergenic	ENSG00000256463	SALL3	spalt like transcription factor 3	protein-coding	3	0.0001182
chr19	9785647	9786131	+	promoter-TSS (NM_001130031)	ENSG00000171466	ZNF562	zinc finger protein 562	protein-coding	8	0.01663
chr19	36343341	36343530	+	promoter-TSS (NM_004646)	ENSG00000161270	NPHS1	NPHS1 adhesion molecule, nephrin	protein-coding	4	0.0001111	Yes
chr19	51321228	51321780	+	TTS (NM_002257)	ENSG00000180279	LINC01869	long intergenic non-protein coding RNA 1869	ncRNA	4	0.006054
chr19	55477454	55477810	+	promoter-TSS (NM_001174083)	ENSG00000022556	NLRP2	NLR family pyrin domain containing 2	protein-coding	6	0.004027
chr2	3828216	3828566	+	intron (NM_001287444, intron 9 of 10)	ENSG00000214866	DCDC2C	doublecortin domain containing 2C	protein-coding	3	0.002895
chr2	91932949	91933576	+	Intergenic		GGT8P	gamma-glutamyltransferase 8 pseudogene	pseudo	4	1.124e-05
chr2	112641738	112642203	+	promoter-TSS (NM_022662)	ENSG00000153107	ANAPC1	anaphase promoting complex subunit 1	protein-coding	10	0.001259
chr2	209224225	209224676	+	promoter-TSS (NM_001309516)	ENSG00000144407	PTH2R	parathyroid hormone 2 receptor	protein-coding	6	5.522e-05
chr20	62367108	62367998	+	promoter-TSS (NM_001305655)	ENSG00000203896	LIME1	Lck interacting transmembrane adaptor 1	protein-coding	12	2.57e-05	Yes
chr21	35986173	35986253	+	promoter-TSS (NM_001285389)	ENSG00000159200	RCAN1	regulator of calcineurin 1	protein-coding	4	0.009726
chr21	43221559	43221841	+	non-coding (NR_104258, exon 24 of 24)	ENSG00000183421	RIPK4	receptor interacting serine/threonine kinase 4	protein-coding	4	0.0005289
chr21	45705429	45705742	+	promoter-TSS (NM_000383)	ENSG00000160224	AIRE	autoimmune regulator	protein-coding	9	0.0002172
chr21	45769851	45770298	+	Intergenic	ENSG00000142185	TRPM2	transient receptor potential cation channel subfamily M member 2	protein-coding	4	0.0006093
chr22	18531028	18531591	+	Intergenic	ENSG00000235295	LINC01634	long intergenic non-protein coding RNA 1634	ncRNA	6	3.532e-05
chr22	24372913	24373322	+	promoter-TSS (NM_001354469)		LOC391322	D-dopachrome tautomerase-like	protein-coding	6	0.005063
chr3	5137549	5137953	+	Intergenic	ENSG00000134108	ARL8B	ADP ribosylation factor like GTPase 8B	protein-coding	4	0.006069
chr3	67704629	67705285	+	promoter-TSS (NM_001177599)	ENSG00000172340	SUCLG2	succinate-CoA ligase GDP-forming beta subunit	protein-coding	9	0.0001753
chr3	194090132	194090730	+	promoter-TSS (NM_130830)	ENSG00000172061	LRRC15	leucine rich repeat containing 15	protein-coding	7	0.0007207
chr3	195619775	195620147	+	promoter-TSS (NM_001308046)	ENSG00000061938	TNK2	tyrosine kinase non receptor 2	protein-coding	4	0.0005694
chr3	196750426	196750848	+	intron (NM_033316, intron 4 of 6)	ENSG00000163975	MELTF	melanotransferrin	protein-coding	3	0.009201
chr4	25162898	25163346	+	intron (NR_037934, intron 1 of 1)		SEPSECS-AS1	SEPSECS antisense RNA 1 (head to head)	ncRNA	3	0.00503
chr5	40835754	40836182	+	promoter-TSS (NM_000997)	ENSG00000145592	RPL37	ribosomal protein L37	protein-coding	3	0.0003983	Yes
chr5	126408756	126409573	+	promoter-TSS (NM_001164479)	ENSG00000164241	C5orf63	chromosome 5 open reading frame 63	protein-coding	14	5.418e-06	Yes
chr5	140734648	140735027	+	exon (NM_018917, exon 1 of 4)	ENSG00000262576	PCDHGA4	protocadherin gamma subfamily A, 4	protein-coding	4	0.002175
chr5	140794664	140794993	+	exon (NM_032090, exon 1 of 1)	ENSG00000253846	PCDHGA10	protocadherin gamma subfamily A, 10	protein-coding	3	0.006855
chr5	140796045	140796312	+	TTS (NM_032090)	ENSG00000254122	PCDHGB7	protocadherin gamma subfamily B, 7	protein-coding	3	0.007918
chr5	140802432	140802831	+	exon (NM_032091, exon 1 of 1)	ENSG00000253873	PCDHGA11	protocadherin gamma subfamily A, 11	protein-coding	4	0.001986
chr5	140810051	140810433	+	5' UTR (NM_003735, exon 1 of 4)	ENSG00000253159	PCDHGA12	protocadherin gamma subfamily A, 12	protein-coding	9	1.751e-05	Yes
chr5	162864268	162864824	+	promoter-TSS (NM_001364018)	ENSG00000113328	CCNG1	cyclin G1	protein-coding	12	0.0006772
chr6	2903258	2904005	+	promoter-TSS (NM_004155)	ENSG00000170542	SERPINB9	serpin family B member 9	protein-coding	3	0.008274
chr6	15504844	15505345	+	intron (NM_004973, intron 9 of 17)	ENSG00000047579	DTNBP1	dystrobrevin binding protein 1	protein-coding	5	0.003116
chr6	28058724	28059208	+	non-coding (NR_024063, exon 1 of 2)		ZSCAN12P1	zinc finger and SCAN domain containing 12 pseudogene 1	pseudo	9	0.001065
chr6	28129096	28129656	+	promoter-TSS (NR_103448)	ENSG00000226314	ZNF192P1	zinc finger protein 192 pseudogene 1	pseudo	10	0.0005493
chr6	28601271	28601519	+	Intergenic	ENSG00000232040	ZBED9	zinc finger BED-type containing 9	protein-coding	12	0.002831
chr6	30038975	30039801	+	exon (NM_025236, exon 4 of 4).2	ENSG00000204618	RNF39	ring finger protein 39	protein-coding	22	2.052e-07	Yes
chr6	31650850	31651291	+	Intergenic	ENSG00000204428	LY6G5C	lymphocyte antigen 6 family member G5C	protein-coding	13	0.01255
chr6	72130615	72131020	+	promoter-TSS (NR_026807)		LINC01626	long intergenic non-protein coding RNA 1626	ncRNA	6	2.064e-05
chr6	87862158	87862481	+	Intergenic	ENSG00000188994	ZNF292	zinc finger protein 292	protein-coding	5	0.001554
chr7	27169957	27171154	+	promoter-TSS (NM_002141)	ENSG00000197576	HOXA4	homeobox A4	protein-coding	16	1.241e-10	Yes
chr7	28452066	28452289	+	promoter-TSS (NM_182898)	ENSG00000146592	CREB5	cAMP responsive element binding protein 5	protein-coding	5	0.004481
chr7	29523006	29523410	+	promoter-TSS (NM_001293081)	ENSG00000106069	CHN2	chimerin 2	protein-coding	6	6.541e-06	Yes
chr7	39170497	39171113	+	intron (NM_001370959, intron 2 of 9)		POU6F2-AS2	POU6F2 antisense RNA 2	ncRNA	6	6.238e-06
chr7	47539511	47539837	+	intron (NM_022748, intron 3 of 30)		SNORD151	small nucleolar RNA, C/D box 151	snoRNA	5	0.007512
chr7	56160528	56161020	+	promoter-TSS (NM_001258459)	ENSG00000164776	PHKG1	phosphorylase kinase catalytic subunit gamma 1	protein-coding	9	0.0004975
chr8	37824080	37824529	+	promoter-TSS (NM_000025)	ENSG00000188778	ADRB3	adrenoceptor beta 3	protein-coding	8	0.001508
chr8	143859669	143860090	+	promoter-TSS (NM_177457)	ENSG00000180155	LYNX1	Ly6/neurotoxin 1	protein-coding	9	0.001956
chr9	87282548	87282823	+	promoter-TSS (NM_001369533)	ENSG00000148053	NTRK2	neurotrophic receptor tyrosine kinase 2	protein-coding	5	0.00172
chr9	136726359	136726575	+	intron (NM_001134398, intron 3 of 29)	ENSG00000123453	SARDH	sarcosine dehydrogenase	protein-coding	3	9.168e-05
(B) DMRcate
seqnames	start	end	width	strand	no.cpgs	min_smoothed_fdr	Stouffer	HMFDR	Fisher	maxdiff	meandiff	overlapping.genes	Detected by comb-p
chr9	136216076	136216154	79	*	3	1.9271e-07	0.600416	0.0166984	0.10001	-0.0895748	-0.0515335	RPL7A
chr7	157447022	157447249	228	*	5	2.52745e-06	0.994172	0.374975	0.81548	0.0471313	0.0295243	PTPRN2
chr19	36343521	36343530	10	*	3	9.08847e-05	0.849893	0.697925	0.911234	-0.212922	-0.155286	NPHS1	Yes
chr5	40835623	40836182	560	*	5	2.43131e-06	0.917605	0.683621	0.962429	-0.203839	-0.135238		Yes
chr10	19777254	19778008	755	*	6	5.00202e-09	0.979583	0.657778	0.964466	-0.238898	-0.172359	MALRD1	Yes
chr7	29523006	29523160	155	*	3	4.06886e-05	0.947461	0.797387	0.970767	0.130014	0.101235	CHN2	Yes
chr17	80407031	80407779	749	*	8	4.89661e-11	0.984615	0.629013	0.988041	0.176865	0.0951483	C17orf62	Yes
chr16	818807	820122	1316	*	7	2.63451e-10	0.992042	0.711095	0.990648	-0.620297	-0.179035	MSLN, MSLNL	Yes
chr14	65569545	65570008	464	*	7	4.7559e-06	0.999672	0.774535	0.998536	-0.035736	-0.0170647
chr11	67207498	67208062	565	*	7	2.64028e-05	0.998665	0.815191	0.999479	0.120268	0.067469	CORO1B	Yes
chr20	62367108	62367698	591	*	6	9.07503e-06	0.997219	0.85535	0.999612	0.098229	0.0619427	ZGPAT, RP4-583P15.15, LIME1	Yes
chr5	140810051	140810433	383	*	9	1.63381e-05	0.999884	0.876771	0.999996	0.17324	0.147008	PCDHGA1, PCDHGA2, PCDHGA3, PCDHGB1, PCDHGA4, PCDHGB2, PCDHGA5, PCDHGB3, PCDHGA6, PCDHGA7, PCDHGB4, PCDHGA8, PCDHGA9, PCDHGB6, PCDHGA10, PCDHGB7, PCDHGA11, PCDHGA12	Yes
chr13	111267521	111268031	511	*	13	4.06886e-05	1	0.886908	1	-0.0868532	-0.0417136	CARKD	Yes
chr5	126408756	126409573	818	*	14	3.69672e-06	1	0.885978	1	-0.223036	-0.13616	C5orf63	Yes
chr7	27169957	27171213	1257	*	18	3.2575e-10	1	0.881314	1	0.162168	0.11612	HOXA-AS2, HOXA-AS3, HOXA3, HOXA4, RP1-170O19.22	Yes
chr6	30038859	30039900	1042	*	31	4.26283e-09	1	0.921112	1	0.223408	0.0968728	RNF39	Yes

## Sheet: Table S4C
Table S4C A list of significant DMRs associated with the slope of CDRSB (A) comb-p (B) DMRcate
(A) comb-p
Chr	Start	End	Strand	Annotation	Nearest Ensembl	Gene Name	Gene Description	Gene Type	# of CpGs	Sidak corrected Stouffer-Liptak p-value	Detected by DMRcate
chr6	29648161	29649092	+	intron (NM_001109809, intron 1 of 4).4	ENSG00000204644	ZFP57	ZFP57 zinc finger protein	protein-coding	24	6.588e-13	Yes
chr2	97505275	97505787	+	exon (NM_144994, exon 8 of 9)	ENSG00000163126	ANKRD23	ankyrin repeat domain 23	protein-coding	6	5.225e-11	Yes
chr1	17198526	17199760	+	non-coding (NR_135765, exon 1 of 2).2		LOC112267871	uncharacterized LOC112267871	ncRNA	9	6.515e-11	Yes
chr11	2322286	2323896	+	promoter-TSS (NM_001142946)	ENSG00000110665	C11orf21	chromosome 11 open reading frame 21	protein-coding	22	6.75e-10	Yes
chr17	8702369	8703224	+	promoter-TSS (NM_152599)	ENSG00000185156	MFSD6L	major facilitator superfamily domain containing 6 like	protein-coding	9	6.59e-09	Yes
chr6	29644756	29645452	+	5' UTR (NM_001109809, exon 2 of 5).4	ENSG00000204644	ZFP57	ZFP57 zinc finger protein	protein-coding	4	0.0001677	Yes
chr10	38644991	38645740	+	promoter-TSS (NR_003086)	ENSG00000099251	HSD17B7P2	hydroxysteroid 17-beta dehydrogenase 7 pseudogene 2	pseudo	8	1.068e-08
chr16	1583391	1584452	+	5' UTR (NM_024600, exon 1 of 3)	ENSG00000131634	TMEM204	transmembrane protein 204	protein-coding	12	7.23e-08
chr16	86337418	86337819	+	Intergenic	ENSG00000268532	LINC02135	long intergenic non-protein coding RNA 2135	ncRNA	6	2.623e-07
chr11	128693677	128694388	+	Intergenic	ENSG00000151704	KCNJ1	potassium voltage-gated channel subfamily J member 1	protein-coding	7	3.853e-07
chr19	49001890	49002477	+	exon (NM_001080434, exon 12 of 16)	ENSG00000142235	LMTK3	lemur tyrosine kinase 3	protein-coding	3	4.489e-07
chr7	155150681	155151195	+	non-coding (NR_103545, exon 6 of 6)	ENSG00000204960	BLACE	B cell acute lymphoblastic leukemia expressed	ncRNA	4	4.817e-07
chr3	11746183	11746765	+	intron (NM_014667, intron 1 of 5)	ENSG00000144560	VGLL4	vestigial like family member 4	protein-coding	6	1.203e-06
chr22	49843360	49844102	+	intron (NR_110523, intron 1 of 4)	ENSG00000264139	MIR3667	microRNA 3667	ncRNA	3	2.039e-06
chr2	110969853	110970429	+	exon (NM_001355251, exon 8 of 9)	ENSG00000144061	NPHP1	nephrocystin 1	protein-coding	5	3.623e-06
chr10	134726529	134726771	+	exon (NM_001200049, exon 18 of 58)	ENSG00000171811	CFAP46	cilia and flagella associated protein 46	protein-coding	4	4.852e-06
chr22	47134912	47135258	+	promoter-TSS (NM_022766)	ENSG00000100422	CERK	ceramide kinase	protein-coding	3	6.004e-06
chr11	429779	430123	+	intron (NM_001347882, intron 8 of 21)	ENSG00000185101	ANO9	anoctamin 9	protein-coding	3	6.22e-06
chr7	100881842	100882286	+	promoter-TSS (NM_001185080)	ENSG00000106404	CLDN15	claudin 15	protein-coding	7	6.565e-06
chr11	33797049	33797523	+	TTS (NR_120550)	ENSG00000254508	FBXO3-DT	FBXO3 divergent transcript	ncRNA	4	1.456e-05
chr4	99064459	99064904	+	promoter-TSS (NM_174952)	ENSG00000163116	STPG2	sperm tail PG-rich repeat containing 2	protein-coding	8	1.478e-05
chr15	69222592	69223018	+	promoter-TSS (NR_033671)	ENSG00000255346	NOX5	NADPH oxidase 5	protein-coding	6	1.797e-05
chr10	134043362	134043897	+	intron (NM_001318878, intron 2 of 11)	ENSG00000165752	STK32C	serine/threonine kinase 32C	protein-coding	7	1.799e-05
chr4	185926063	185926487	+	Intergenic	ENSG00000187821	HELT	helt bHLH transcription factor	protein-coding	6	2.116e-05
chr2	3642586	3642967	+	promoter-TSS (NM_199235)	ENSG00000118004	COLEC11	collectin subfamily member 11	protein-coding	7	2.412e-05
chr19	49243791	49244571	+	promoter-TSS (NM_017805)	ENSG00000105538	RASIP1	Ras interacting protein 1	protein-coding	6	2.854e-05
chr21	45705618	45706101	+	5' UTR (NM_000383, exon 1 of 14)	ENSG00000160224	AIRE	autoimmune regulator	protein-coding	10	3.782e-05
chr16	31404385	31405101	+	promoter-TSS (NM_005353)	ENSG00000156886	ITGAD	integrin subunit alpha D	protein-coding	4	5.842e-05
chr16	86611714	86612013	+	promoter-TSS (NM_005250)	ENSG00000176678	FOXL1	forkhead box L1	protein-coding	5	6.077e-05
chr1	205818956	205819609	+	promoter-TSS (NM_152491)	ENSG00000162877	PM20D1	peptidase M20 domain containing 1	protein-coding	12	7e-05
chr14	95826506	95826997	+	Intergenic	ENSG00000258630	LINC02292	long intergenic non-protein coding RNA 2292	ncRNA	6	7.242e-05
chr14	69095171	69095679	+	promoter-TSS (NR_135816)		LOC100996664	uncharacterized LOC100996664	ncRNA	6	9.371e-05
chr11	73668348	73668761	+	intron (NM_153614, intron 1 of 7)	ENSG00000187726	DNAJB13	DnaJ heat shock protein family (Hsp40) member B13	protein-coding	4	0.0001095
chr7	23529999	23530689	+	non-coding (NR_026676, exon 1 of 1)	ENSG00000232818	RPS2P32	ribosomal protein S2 pseudogene 32	pseudo	6	0.000125
chr3	46618257	46618668	+	promoter-TSS (NM_003212)	ENSG00000241186	TDGF1	teratocarcinoma-derived growth factor 1	protein-coding	5	0.0001278
chr17	46681111	46681550	+	non-coding (NR_033201, exon 2 of 3)	ENSG00000108511	HOXB6	homeobox B6	protein-coding	7	0.0001507
chr18	11751315	11751566	+	promoter-TSS (NM_001142339)	ENSG00000141404	GNAL	G protein subunit alpha L	protein-coding	9	0.0001549
chr2	97524719	97525009	+	TTS (NM_017789)	ENSG00000213337	ANKRD39	ankyrin repeat domain 39	protein-coding	5	0.0001571
chr16	50003431	50003613	+	Intergenic	ENSG00000205423	CNEP1R1	CTD nuclear envelope phosphatase 1 regulatory subunit 1	protein-coding	3	0.0001573
chr3	50230536	50230988	+	exon (NM_144499, exon 3 of 9)	ENSG00000114349	GNAT1	G protein subunit alpha transducin 1	protein-coding	5	0.0001574
chr12	4671207	4671731	+	promoter-TSS (NM_001371301)					4	0.0002314
chr16	419916	420669	+	TTS (NM_021259)	ENSG00000086504	MRPL28	mitochondrial ribosomal protein L28	protein-coding	11	0.0002408
chr20	42544648	42545022	+	promoter-TSS (NM_001098796)	ENSG00000124191	TOX2	TOX high mobility group box family member 2	protein-coding	9	0.0002854
chr8	39171866	39172120	+	promoter-TSS (NR_001448)	ENSG00000196115	ADAM5	ADAM metallopeptidase domain 5 (pseudogene)	pseudo	7	0.0002968
chr15	29441830	29442169	+	intron (NM_015307, intron 5 of 10)	ENSG00000034053	APBA2	amyloid beta precursor protein binding family A member 2	protein-coding	3	0.0003098
chr16	31159558	31159920	+	exon (NM_001258290, exon 5 of 15)	ENSG00000178226	PRSS36	serine protease 36	protein-coding	5	0.0003227
chr2	43398079	43398339	+	Intergenic	ENSG00000152518	ZFP36L2	ZFP36 ring finger protein like 2	protein-coding	6	0.000323
chr1	201857296	201857955	+	promoter-TSS (NM_198149)	ENSG00000198892	SHISA4	shisa family member 4	protein-coding	13	0.0003285
chr20	49630446	49630819	+	intron (NM_002237, intron 1 of 2)	ENSG00000026559	KCNG1	potassium voltage-gated channel modifier subfamily G member 1	protein-coding	3	0.0003635
chr1	11708949	11709491	+	exon (NM_012168, exon 5 of 6)	ENSG00000132879	FBXO44	F-box protein 44	protein-coding	4	0.000389
chr18	13801007	13801271	+	Intergenic	ENSG00000176136	MC5R	melanocortin 5 receptor	protein-coding	5	0.0004152
chr15	91426667	91426723	+	TTS (NM_002569)	ENSG00000182511	FES	FES proto-oncogene, tyrosine kinase	protein-coding	3	0.0004209
chr6	31650735	31651291	+	Intergenic	ENSG00000204428	LY6G5C	lymphocyte antigen 6 family member G5C	protein-coding	17	0.0004366
chr10	99393458	99393886	+	promoter-TSS (NM_178832)	ENSG00000171160	MORN4	MORN repeat containing 4	protein-coding	7	0.0004937
chr15	66947066	66947392	+	intron (NR_110372, intron 1 of 4)	ENSG00000137834	SMAD6	SMAD family member 6	protein-coding	4	0.0005252
chr1	162759914	162760659	+	promoter-TSS (NM_001304513)	ENSG00000132196	HSD17B7	hydroxysteroid 17-beta dehydrogenase 7	protein-coding	5	0.0006841
chr15	56298972	56299382	+	Intergenic	ENSG00000069869	NEDD4	NEDD4 E3 ubiquitin protein ligase	protein-coding	3	0.0008248
chr3	53190416	53190763	+	Intergenic	ENSG00000163932	PRKCD	protein kinase C delta	protein-coding	5	0.0008315
chr19	49000743	49000998	+	exon (NM_001080434, exon 12 of 16)	ENSG00000142235	LMTK3	lemur tyrosine kinase 3	protein-coding	3	0.0008892
chr1	11714218	11714269	+	promoter-TSS (NR_130909)	ENSG00000132879	FBXO44	F-box protein 44	protein-coding	5	0.0009282
chr13	78314465	78314795	+	promoter-TSS (NM_144595)	ENSG00000139737	SLAIN1	SLAIN motif family member 1	protein-coding	4	0.000965
chr15	77376235	77376658	+	Intergenic	ENSG00000140391	TSPAN3	tetraspanin 3	protein-coding	6	0.001061
chr16	89050256	89050731	+	Intergenic	ENSG00000129993	CBFA2T3	CBFA2/RUNX1 partner transcriptional co-repressor 3	protein-coding	5	0.00118
chr22	50739893	50740298	+	intron (NM_012401, intron 1 of 36)	ENSG00000196576	PLXNB2	plexin B2	protein-coding	3	0.001317
chr19	47157825	47158242	+	promoter-TSS (NM_001301046)	ENSG00000197380	DACT3	dishevelled binding antagonist of beta catenin 3	protein-coding	5	0.001318
chr20	52276760	52277050	+	Intergenic	ENSG00000235415	LOC105372672	uncharacterized LOC105372672	ncRNA	3	0.001543
chr3	131081174	131081228	+	non-coding (NR_002949, exon 2 of 3)	ENSG00000246082	NUDT16P1	nudix hydrolase 16 pseudogene 1	pseudo	3	0.001596
chr1	963599	963896	+	intron (NM_198576, intron 2 of 35)	ENSG00000188157	AGRN	agrin	protein-coding	3	0.001601
chr17	6460139	6460572	+	promoter-TSS (NM_001165966)	ENSG00000091622	PITPNM3	PITPNM family member 3	protein-coding	3	0.001709
chr6	26367571	26368001	+	promoter-TSS (NM_001197246)	ENSG00000186470	BTN3A2	butyrophilin subfamily 3 member A2	protein-coding	4	0.001733
chr17	46698598	46699155	+	3' UTR (NM_024017, exon 2 of 2)	ENSG00000170689	HOXB9	homeobox B9	protein-coding	7	0.002292
chr16	69457218	69457652	+	Intergenic	ENSG00000103018	CYB5B	cytochrome b5 type B	protein-coding	5	0.002319
chr5	78365647	78366076	+	promoter-TSS (NR_104003)	ENSG00000132840	BHMT2	betaine--homocysteine S-methyltransferase 2	protein-coding	5	0.002409
chr8	135332586	135332928	+	Intergenic	ENSG00000248492	ZFAT-AS1	ZFAT antisense RNA 1	ncRNA	4	0.002411
chr6	13769806	13770187	+	Intergenic	ENSG00000050393	MCUR1	mitochondrial calcium uniporter regulator 1	protein-coding	3	0.002483
chr2	200468445	200468832	+	Intergenic	ENSG00000238217	LINC01877	long intergenic non-protein coding RNA 1877	ncRNA	5	0.002592
chr17	38821155	38821487	+	exon (NM_152349, exon 1 of 6)	ENSG00000213424	KRT222	keratin 222	protein-coding	8	0.002777
chr19	11784344	11784955	+	promoter-TSS (NR_028594)		ZNF833P	zinc finger protein 833, pseudogene	pseudo	9	0.00285
chr3	81888631	81888926	+	Intergenic	ENSG00000114480	GBE1	1,4-alpha-glucan branching enzyme 1	protein-coding	3	0.003229
chr2	105372007	105372265	+	intron (NR_038231, intron 1 of 3)	ENSG00000234177	LINC01114	long intergenic non-protein coding RNA 1114	ncRNA	4	0.003998
chr22	45704675	45705042	+	promoter-TSS (NM_001349916)	ENSG00000100376	FAM118A	family with sequence similarity 118 member A	protein-coding	7	0.005191
chr13	46426202	46426263	+	promoter-TSS (NM_198849)	ENSG00000215475	SIAH3	siah E3 ubiquitin protein ligase family member 3	protein-coding	3	0.005325
chr19	20844070	20844519	+	promoter-TSS (NM_001076675)	ENSG00000188171	ZNF626	zinc finger protein 626	protein-coding	6	0.005944
chr19	45885800	45886078	+	exon (NM_001142502, exon 12 of 13)	ENSG00000104884	ERCC2	ERCC excision repair 2, TFIIH core complex helicase subunit	protein-coding	4	0.006182
chr5	66646272	66646715	+	Intergenic	ENSG00000134061	CD180	CD180 molecule	protein-coding	3	0.006485
chr6	33091357	33091751	+	intron (NR_001435, intron 2 of 4)	ENSG00000224557	HLA-DPB2	major histocompatibility complex, class II, DP beta 2 (pseudogene)	pseudo	8	0.007146
chr9	116861288	116861546	+	promoter-TSS (NM_138424)	ENSG00000136883	KIF12	kinesin family member 12	protein-coding	7	0.007159
chr15	52944233	52944386	+	promoter-TSS (NM_001286495)	ENSG00000047346	FAM214A	family with sequence similarity 214 member A	protein-coding	4	0.007272
chr2	88583529	88583845	+	Intergenic	ENSG00000144115	THNSL2	threonine synthase like 2	protein-coding	4	0.009722
chr17	767301	767567	+	promoter-TSS (NM_001205319)	ENSG00000167693	NXN	nucleoredoxin	protein-coding	9	0.009835
chr2	210074020	210074359	+	Intergenic	ENSG00000078018	MAP2	microtubule associated protein 2	protein-coding	3	0.01234
chr5	191486	191806	+	promoter-TSS (NM_001080478)	ENSG00000185028	LRRC14B	leucine rich repeat containing 14B	protein-coding	8	0.01295
chr6	32120584	32121204	+	promoter-TSS (NM_138717).8	ENSG00000204314	PRRT1	proline rich transmembrane protein 1	protein-coding	12	0.01301
chr16	450837	451040	+	promoter-TSS (NM_020664)	ENSG00000242612	DECR2	2,4-dienoyl-CoA reductase 2	protein-coding	3	0.01727
chr17	686357	686550	+	promoter-TSS (NM_001366248)	ENSG00000171861	MRM3	mitochondrial rRNA methyltransferase 3	protein-coding	5	0.01888
chr11	10470983	10471149	+	promoter-TSS (NM_001172431)	ENSG00000133805	AMPD3	adenosine monophosphate deaminase 3	protein-coding	4	0.02034
chr1	78511235	78511600	+	promoter-TSS (NM_017655)	ENSG00000137960	GIPC2	GIPC PDZ domain containing family member 2	protein-coding	4	0.02154
chr2	198649767	198650123	+	promoter-TSS (NM_033030)	ENSG00000152430	BOLL	boule homolog, RNA binding protein	protein-coding	6	0.02165
chr10	38691787	38692220	+	promoter-TSS (NR_027269)		SEPTIN7P9	septin 7 pseudogene 9	pseudo	7	0.02184
chr7	1003645	1003750	+	TTS (NM_001031617)	ENSG00000105963	ADAP1	ArfGAP with dual PH domains 1	protein-coding	3	0.0224
chr3	185911702	185912227	+	intron (NM_001346, intron 21 of 24)	ENSG00000244405	ETV5	ETS variant 5	protein-coding	4	0.02959
chr8	6419438	6419570	+	intron (NM_001118887, intron 1 of 8)	ENSG00000091879	ANGPT2	angiopoietin 2	protein-coding	3	0.03151
(B) DMRcate
seqnames	start	end	width	strand	no.cpgs	min_smoothed_fdr	Stouffer	HMFDR	Fisher	maxdiff	meandiff	overlapping.genes	Detected by comb-p
chr1	17198846	17199384	539	*	4	3.58177e-07	0.726638	0.501969	0.759277	-0.114938	-0.0799797	CROCC, U1	Yes
chr2	97505275	97505787	513	*	6	1.96351e-07	0.788605	0.477273	0.815118	0.256459	0.125725	ANKRD23, ANKRD39	Yes
chr17	8702564	8702896	333	*	6	3.80005e-05	0.927872	0.664947	0.97226	-0.185842	-0.135456	MFSD6L	Yes
chr11	2322729	2322808	80	*	5	7.25054e-05	0.99966	0.915194	0.999907	0.105868	0.055838	C11orf21	Yes
chr6	29648161	29649092	932	*	24	2.76376e-09	1	0.842869	1	-0.375467	-0.218737	ZFP57	Yes

[truncated: 8 more sheets: Table S4D, Table S4E, Table S5A, Table S5B, Table S5C, Table S5D, Table S5E, Table S6]
